# Supplementary material for: Proteasome inhibition overcomes resistance to targeted therapies in B-cell malignancy models and in an index patient
Source: Cell Death Dis. 2025 Jul 23;16(1):555. doi: 10.1038/s41419-025-07884-7 (PMC12287370; doi:10.1038/s41419-025-07884-7)
Supplement: Supplementary file 6 — Supplementary Table 4 [file 41419_2025_7884_MOESM6_ESM.xlsx]

## Sheet: Sheet1
Supplementary Table 4. RNA counts of the 365 transcripts that showed differential transcription between parental and idelalisib-resistant KARPAS1718 and VL51 cell lines.
Ensemble_Code_1	Ensembl_Code_2	Gene_symbol	KARPAS1718 Parental	KARPAS1718 Idelalisib-resistant	VL51 Parental	VL51 Idelalisib-resistant
ENSG00000005421	ENSG00000005421.7	PON1	4	23	1	1
ENSG00000006210	ENSG00000006210.6	CX3CL1	15	3	16	79
ENSG00000009694	ENSG00000009694.12	TENM1	0	1	163	25
ENSG00000014257	ENSG00000014257.14	ACPP	28	1	91	159
ENSG00000025039	ENSG00000025039.13	RRAGD	472	588	154	33
ENSG00000029534	ENSG00000029534.18	ANK1	1	1	99	18
ENSG00000040608	ENSG00000040608.12	RTN4R	41	7	2	4
ENSG00000048540	ENSG00000048540.13	LMO3	105	6	1	1
ENSG00000049089	ENSG00000049089.12	COL9A2	70	14	553	609
ENSG00000050438	ENSG00000050438.15	SLC4A8	6	8	10	67
ENSG00000050820	ENSG00000050820.15	BCAR1	49	234	237	142
ENSG00000060558	ENSG00000060558.3	GNA15	2	2	35	158
ENSG00000064300	ENSG00000064300.7	NGFR	5	2	23	4
ENSG00000066032	ENSG00000066032.17	CTNNA2	0	0	489	114
ENSG00000066405	ENSG00000066405.11	CLDN18	0	0	3	29
ENSG00000069188	ENSG00000069188.15	SDK2	78	319	3	4
ENSG00000070182	ENSG00000070182.16	SPTB	1	0	86	12
ENSG00000070669	ENSG00000070669.15	ASNS	733	519	2215	367
ENSG00000074706	ENSG00000074706.12	IPCEF1	23	3	308	298
ENSG00000075643	ENSG00000075643.5	MOCOS	212	17	2	4
ENSG00000079841	ENSG00000079841.17	RIMS1	44	5	1	2
ENSG00000085117	ENSG00000085117.10	CD82	91	19	4116	4072
ENSG00000087266	ENSG00000087266.14	SH3BP2	220	22	1169	810
ENSG00000089327	ENSG00000089327.13	FXYD5	75	15	581	361
ENSG00000090104	ENSG00000090104.10	RGS1	28	6	1679	511
ENSG00000090376	ENSG00000090376.7	IRAK3	1039	198	6	17
ENSG00000091831	ENSG00000091831.20	ESR1	56	325	21	10
ENSG00000099337	ENSG00000099337.4	KCNK6	58	11	1	2
ENSG00000099937	ENSG00000099937.9	SERPIND1	10	75	0	0
ENSG00000100167	ENSG00000100167.18	SEPTIN3	126	16	98	108
ENSG00000100276	ENSG00000100276.9	RASL10A	1	22	1	3
ENSG00000100628	ENSG00000100628.10	ASB2	15	3	2	25
ENSG00000101104	ENSG00000101104.11	PABPC1L	686	710	1227	242
ENSG00000101160	ENSG00000101160.12	CTSZ	514	546	3	28
ENSG00000101194	ENSG00000101194.16	SLC17A9	157	34	1065	857
ENSG00000101665	ENSG00000101665.7	SMAD7	231	961	157	123
ENSG00000102962	ENSG00000102962.4	CCL22	169	10	6877	13673
ENSG00000103888	ENSG00000103888.14	CEMIP	85	427	1	1
ENSG00000104044	ENSG00000104044.14	OCA2	2	51	56	67
ENSG00000105376	ENSG00000105376.4	ICAM5	161	38	261	131
ENSG00000105675	ENSG00000105675.7	ATP4A	5	12	20	3
ENSG00000105855	ENSG00000105855.8	ITGB8	24	7	86	20
ENSG00000105967	ENSG00000105967.14	TFEC	16	2	285	25
ENSG00000105974	ENSG00000105974.10	CAV1	25	5	186	46
ENSG00000106546	ENSG00000106546.11	AHR	46	10	760	1091
ENSG00000106665	ENSG00000106665.14	CLIP2	163	38	2409	2087
ENSG00000107159	ENSG00000107159.11	CA9	59	56	46	8
ENSG00000107249	ENSG00000107249.20	GLIS3	0	0	35	227
ENSG00000107731	ENSG00000107731.11	UNC5B	24	4	1	0
ENSG00000109158	ENSG00000109158.9	GABRA4	172	8	54	9
ENSG00000110076	ENSG00000110076.17	NRXN2	31	193	11	58
ENSG00000111732	ENSG00000111732.9	AICDA	9	27	32	344
ENSG00000111962	ENSG00000111962.7	UST	32	7	188	122
ENSG00000111981	ENSG00000111981.4	ULBP1	41	5	0	0
ENSG00000112655	ENSG00000112655.14	PTK7	489	554	15	88
ENSG00000113070	ENSG00000113070.7	HBEGF	10	297	2	2
ENSG00000113319	ENSG00000113319.10	RASGRF2	88	11	3	7
ENSG00000114450	ENSG00000114450.8	GNB4	968	4586	95	125
ENSG00000114455	ENSG00000114455.12	HHLA2	12	4	12	59
ENSG00000115956	ENSG00000115956.9	PLEK	1766	372	1176	1529
ENSG00000116299	ENSG00000116299.15	KIAA1324	47	599	3	3
ENSG00000116761	ENSG00000116761.10	CTH	128	17	480	35
ENSG00000116883	ENSG00000116883.8	AL591845.1	55	259	17	17
ENSG00000116990	ENSG00000116990.10	MYCL	60	11	161	99
ENSG00000118515	ENSG00000118515.10	SGK1	138	25	219	109
ENSG00000118971	ENSG00000118971.6	CCND2	110	16	15047	15216
ENSG00000119042	ENSG00000119042.15	SATB2	204	1066	61	91
ENSG00000119771	ENSG00000119771.13	KLHL29	1	1	22	1
ENSG00000119866	ENSG00000119866.19	BCL11A	1349	1622	4	37
ENSG00000120658	ENSG00000120658.11	ENOX1	74	458	5	1
ENSG00000120833	ENSG00000120833.12	SOCS2	59	360	228	326
ENSG00000121101	ENSG00000121101.14	TEX14	29	6	39	19
ENSG00000121966	ENSG00000121966.6	CXCR4	1372	2306	30	143
ENSG00000122367	ENSG00000122367.18	LDB3	182	971	5	6
ENSG00000122852	ENSG00000122852.13	SFTPA1	0	0	29	215
ENSG00000122877	ENSG00000122877.12	EGR2	100	22	271	185
ENSG00000124920	ENSG00000124920.12	MYRF	17	3	516	242
ENSG00000125730	ENSG00000125730.15	C3	1	2	190	26
ENSG00000125740	ENSG00000125740.12	FOSB	137	23	45	38
ENSG00000125810	ENSG00000125810.9	CD93	0	0	5	36
ENSG00000126947	ENSG00000126947.10	ARMCX1	24	3	1	1
ENSG00000127325	ENSG00000127325.17	BEST3	105	1546	0	0
ENSG00000128165	ENSG00000128165.8	ADM2	14	2	59	7
ENSG00000128322	ENSG00000128322.6	IGLL1	13	293	6	7
ENSG00000128872	ENSG00000128872.8	TMOD2	324	263	52	343
ENSG00000128965	ENSG00000128965.10	CHAC1	446	82	327	67
ENSG00000130513	ENSG00000130513.6	GDF15	1	0	611	100
ENSG00000131015	ENSG00000131015.4	ULBP2	23	2	1	1
ENSG00000131016	ENSG00000131016.15	AKAP12	4	29	0	0
ENSG00000131981	ENSG00000131981.14	LGALS3	29	6	906	945
ENSG00000132704	ENSG00000132704.14	FCRL2	1672	120	0	0
ENSG00000132821	ENSG00000132821.10	VSTM2L	1	1	5	24
ENSG00000132837	ENSG00000132837.13	DMGDH	41	10	31	5
ENSG00000134121	ENSG00000134121.8	CHL1	222	236	382	69
ENSG00000134532	ENSG00000134532.14	SOX5	0	0	3	78
ENSG00000134853	ENSG00000134853.10	PDGFRA	0	1	0	25
ENSG00000135046	ENSG00000135046.12	ANXA1	1	0	47	6
ENSG00000135069	ENSG00000135069.12	PSAT1	1125	695	1532	224
ENSG00000135272	ENSG00000135272.8	MDFIC	45	4	1872	1476
ENSG00000135362	ENSG00000135362.12	PRR5L	0	0	6	49
ENSG00000136010	ENSG00000136010.12	ALDH1L2	191	5	1	2
ENSG00000136161	ENSG00000136161.11	RCBTB2	33	129	9	45
ENSG00000136634	ENSG00000136634.5	IL10	20	0	2	3
ENSG00000136960	ENSG00000136960.11	ENPP2	300	58	123	164
ENSG00000137834	ENSG00000137834.13	SMAD6	78	383	2	3
ENSG00000138061	ENSG00000138061.10	CYP1B1	3	4	55	245
ENSG00000138356	ENSG00000138356.12	AOX1	53	229	2	1
ENSG00000138639	ENSG00000138639.16	ARHGAP24	2456	3402	1	43
ENSG00000138829	ENSG00000138829.9	FBN2	0	0	2	69
ENSG00000139211	ENSG00000139211.6	AMIGO2	21	3	0	1
ENSG00000139219	ENSG00000139219.16	COL2A1	33	195	4	0
ENSG00000139269	ENSG00000139269.2	INHBE	117	11	226	8
ENSG00000139445	ENSG00000139445.16	FOXN4	45	185	4	4
ENSG00000139946	ENSG00000139946.8	PELI2	413	852	3	32
ENSG00000139973	ENSG00000139973.14	SYT16	16	15	4	25
ENSG00000140009	ENSG00000140009.17	ESR2	582	1026	335	71
ENSG00000140105	ENSG00000140105.16	WARS	1667	763	5546	1384
ENSG00000140839	ENSG00000140839.10	CLEC18B	3	41	7	5
ENSG00000141338	ENSG00000141338.12	ABCA8	283	51	3	1
ENSG00000141404	ENSG00000141404.14	GNAL	2	4	27	3
ENSG00000142694	ENSG00000142694.6	EVA1B	9	85	1	4
ENSG00000144130	ENSG00000144130.10	NT5DC4	3	2	90	21
ENSG00000145416	ENSG00000145416.12	MARCHF1	158	23	59	41
ENSG00000145632	ENSG00000145632.13	PLK2	157	11	1	2
ENSG00000146859	ENSG00000146859.6	TMEM140	124	84	735	149
ENSG00000148488	ENSG00000148488.14	ST8SIA6	0	0	18	3
ENSG00000148948	ENSG00000148948.6	LRRC4C	0	0	64	8
ENSG00000149557	ENSG00000149557.11	FEZ1	155	33	111	103
ENSG00000149573	ENSG00000149573.7	MPZL2	32	7	0	0
ENSG00000150967	ENSG00000150967.16	ABCB9	47	268	40	34
ENSG00000150995	ENSG00000150995.16	ITPR1	1975	1605	3242	718
ENSG00000151224	ENSG00000151224.11	MAT1A	0	1	261	33
ENSG00000152578	ENSG00000152578.11	GRIA4	0	0	46	7
ENSG00000152804	ENSG00000152804.9	HHEX	161	195	4	29
ENSG00000152953	ENSG00000152953.11	STK32B	3	18	2	1
ENSG00000153064	ENSG00000153064.10	BANK1	191	142	21	90
ENSG00000153551	ENSG00000153551.12	CMTM7	28	129	0	0
ENSG00000154175	ENSG00000154175.15	ABI3BP	1	1	208	41
ENSG00000154262	ENSG00000154262.11	ABCA6	160	30	437	477
ENSG00000155265	ENSG00000155265.9	GOLGA7B	0	1	21	90
ENSG00000156535	ENSG00000156535.12	CD109	1	23	459	35
ENSG00000157064	ENSG00000157064.9	NMNAT2	0	0	40	269
ENSG00000157214	ENSG00000157214.12	STEAP2	103	7	1	2
ENSG00000158458	ENSG00000158458.18	NRG2	5	30	281	204
ENSG00000159618	ENSG00000159618.14	ADGRG5	198	218	16	257
ENSG00000160505	ENSG00000160505.14	NLRP4	0	0	92	9
ENSG00000160712	ENSG00000160712.11	IL6R	35	2	260	253
ENSG00000160856	ENSG00000160856.19	FCRL3	442	66	1	2
ENSG00000161664	ENSG00000161664.5	ASB16	21	93	2	1
ENSG00000162148	ENSG00000162148.9	PPP1R32	16	9	43	9
ENSG00000162630	ENSG00000162630.5	B3GALT2	7	69	0	0
ENSG00000162772	ENSG00000162772.15	ATF3	227	41	689	294
ENSG00000162894	ENSG00000162894.10	FCMR	133	56	1	26
ENSG00000163017	ENSG00000163017.12	ACTG2	97	18	2	3
ENSG00000163554	ENSG00000163554.10	SPTA1	51	227	2	2
ENSG00000164647	ENSG00000164647.7	STEAP1	32	5	78	41
ENSG00000164850	ENSG00000164850.13	GPER1	139	199	18	83
ENSG00000164920	ENSG00000164920.8	OSR2	48	279	5	3
ENSG00000164932	ENSG00000164932.11	CTHRC1	36	6	0	0
ENSG00000164938	ENSG00000164938.12	TP53INP1	648	3597	1825	1305
ENSG00000165507	ENSG00000165507.8	DEPP1	54	376	446	479
ENSG00000165935	ENSG00000165935.8	SMCO2	3	5	53	12
ENSG00000166123	ENSG00000166123.12	GPT2	1280	1147	357	54
ENSG00000166349	ENSG00000166349.8	RAG1	2	193	8	3
ENSG00000167291	ENSG00000167291.14	TBC1D16	2	1	186	35
ENSG00000167306	ENSG00000167306.17	MYO5B	176	30	4	3
ENSG00000167483	ENSG00000167483.16	FAM129C	600	468	5	29
ENSG00000167748	ENSG00000167748.9	KLK1	1	0	33	4
ENSG00000167995	ENSG00000167995.14	BEST1	6	2	44	1
ENSG00000169129	ENSG00000169129.13	AFAP1L2	8	7	131	537
ENSG00000169403	ENSG00000169403.10	PTAFR	73	19	3	24
ENSG00000169413	ENSG00000169413.2	RNASE6	45	24	3	30
ENSG00000169933	ENSG00000169933.11	FRMPD4	0	0	82	6
ENSG00000169962	ENSG00000169962.4	TAS1R3	16	122	5	3
ENSG00000170345	ENSG00000170345.8	FOS	156	19	41	21
ENSG00000170365	ENSG00000170365.8	SMAD1	297	1464	115	169
ENSG00000171502	ENSG00000171502.13	COL24A1	36	8	31	24
ENSG00000171777	ENSG00000171777.14	RASGRP4	1	0	6	52
ENSG00000171992	ENSG00000171992.11	SYNPO	170	28	1042	1263
ENSG00000172164	ENSG00000172164.12	SNTB1	1054	1490	95	7
ENSG00000172243	ENSG00000172243.16	CLEC7A	1	1	75	10
ENSG00000172349	ENSG00000172349.15	IL16	681	740	59	541
ENSG00000172673	ENSG00000172673.9	THEMIS	0	0	3	20
ENSG00000172819	ENSG00000172819.15	RARG	32	6	290	204
ENSG00000172828	ENSG00000172828.11	CES3	18	2	149	122
ENSG00000173110	ENSG00000173110.7	HSPA6	12	3	350	57
ENSG00000173930	ENSG00000173930.8	SLCO4C1	216	52	0	1
ENSG00000174600	ENSG00000174600.12	CMKLR1	0	0	3	20
ENSG00000175097	ENSG00000175097.6	RAG2	3	82	0	0
ENSG00000175866	ENSG00000175866.14	BAIAP2	32	3	772	588
ENSG00000176244	ENSG00000176244.6	ACBD7	8	47	1	2
ENSG00000176406	ENSG00000176406.19	RIMS2	269	322	46	1
ENSG00000176771	ENSG00000176771.14	NCKAP5	4	39	6	2
ENSG00000178568	ENSG00000178568.12	ERBB4	710	1385	28	3
ENSG00000178662	ENSG00000178662.14	CSRNP3	0	1	109	26
ENSG00000179388	ENSG00000179388.8	EGR3	22	0	255	212
ENSG00000179639	ENSG00000179639.9	FCER1A	0	0	4	214
ENSG00000179673	ENSG00000179673.4	RPRML	13	85	0	0
ENSG00000180152	ENSG00000180152.3	XIAPP3	1	3	17	3
ENSG00000182168	ENSG00000182168.13	UNC5C	0	0	52	5
ENSG00000182557	ENSG00000182557.6	SPNS3	116	4	15	0
ENSG00000182871	ENSG00000182871.13	COL18A1	4	68	4	8
ENSG00000183010	ENSG00000183010.15	PYCR1	59	7	949	387
ENSG00000183091	ENSG00000183091.18	NEB	1638	298	14	10
ENSG00000183128	ENSG00000183128.7	CALHM3	1	0	20	2
ENSG00000183397	ENSG00000183397.5	C19orf71	6	30	8	11
ENSG00000183484	ENSG00000183484.10	GPR132	43	6	715	835
ENSG00000183508	ENSG00000183508.4	FAM46C	611	109	38	20
ENSG00000183696	ENSG00000183696.12	UPP1	15	6	51	5
ENSG00000183844	ENSG00000183844.15	FAM3B	11	58	1	3
ENSG00000184584	ENSG00000184584.11	TMEM173	20	30	23	217
ENSG00000184588	ENSG00000184588.16	PDE4B	2047	3390	34	7
ENSG00000185028	ENSG00000185028.3	LRRC14B	5	24	1	0
ENSG00000185275	ENSG00000185275.6	CD24P4	8	43	0	0
ENSG00000185303	ENSG00000185303.14	SFTPA2	0	2	5	33
ENSG00000185483	ENSG00000185483.10	ROR1	1131	1930	34	4
ENSG00000185615	ENSG00000185615.14	PDIA2	23	3	3	1
ENSG00000185909	ENSG00000185909.13	KLHDC8B	13	3	306	44
ENSG00000185933	ENSG00000185933.6	CALHM1	26	22	42	9
ENSG00000186369	ENSG00000186369.8	LINC00643	2	4	33	138
ENSG00000186469	ENSG00000186469.7	GNG2	368	251	4	29
ENSG00000186481	ENSG00000186481.14	ANKRD20A5P	339	309	285	60
ENSG00000186714	ENSG00000186714.11	CCDC73	8	6	6	34
ENSG00000186716	ENSG00000186716.18	BCR	512	2343	558	576
ENSG00000186818	ENSG00000186818.11	LILRB4	0	0	96	23
ENSG00000186854	ENSG00000186854.9	TRABD2A	92	12	114	77
ENSG00000187045	ENSG00000187045.15	TMPRSS6	33	6	7	12
ENSG00000187510	ENSG00000187510.6	PLEKHG7	79	18	22	45
ENSG00000187595	ENSG00000187595.13	ZNF385C	52	6	4	11
ENSG00000188379	ENSG00000188379.6	IFNA2	0	1	20	4
ENSG00000188389	ENSG00000188389.9	PDCD1	50	9	33	11
ENSG00000189319	ENSG00000189319.12	FAM53B	170	1055	919	806
ENSG00000196188	ENSG00000196188.9	CTSE	1	1	146	638
ENSG00000196208	ENSG00000196208.12	GREB1	34	63	119	20
ENSG00000196517	ENSG00000196517.10	SLC6A9	290	53	2	0
ENSG00000196549	ENSG00000196549.9	MME	359	1839	0	1
ENSG00000196569	ENSG00000196569.10	LAMA2	9	74	0	2
ENSG00000197256	ENSG00000197256.9	KANK2	57	319	290	470
ENSG00000197291	ENSG00000197291.7	RAMP2-AS1	21	3	1	1
ENSG00000197381	ENSG00000197381.14	ADARB1	173	1062	35	58
ENSG00000197405	ENSG00000197405.6	C5AR1	9	24	161	30
ENSG00000197520	ENSG00000197520.9	FAM177B	375	37	3	2
ENSG00000197549	ENSG00000197549.8	PRAMENP	155	28	89	56
ENSG00000197705	ENSG00000197705.8	KLHL14	1801	2629	3	19
ENSG00000197712	ENSG00000197712.10	FAM114A1	37	7	57	28
ENSG00000198053	ENSG00000198053.10	SIRPA	126	26	731	607
ENSG00000198346	ENSG00000198346.9	ZNF813	174	225	30	2
ENSG00000198435	ENSG00000198435.3	NRARP	36	5	41	36
ENSG00000198542	ENSG00000198542.12	ITGBL1	4	3	247	15
ENSG00000198756	ENSG00000198756.9	COLGALT2	280	46	2	1
ENSG00000198796	ENSG00000198796.6	ALPK2	243	23	1771	340
ENSG00000200354	ENSG00000200354.1	SNORA71D	43	209	39	39
ENSG00000201229	ENSG00000201229.1	SNORA63D	5	32	8	13
ENSG00000202538	ENSG00000202538.1	RNU4-2	1480	6091	806	764
ENSG00000204388	ENSG00000204388.6	HSPA1B	127	54	801	153
ENSG00000204389	ENSG00000204389.9	HSPA1A	5	1	229	41
ENSG00000204740	ENSG00000204740.8	MALRD1	0	0	49	1
ENSG00000205336	ENSG00000205336.10	ADGRG1	8	123	8	2
ENSG00000205695	ENSG00000205695.3	AL390205.1	31	1	6	2
ENSG00000205763	ENSG00000205763.12	RP9P	39	8	4	4
ENSG00000208772	ENSG00000208772.1	SNORD94	77	324	31	46
ENSG00000211685	ENSG00000211685.3	IGLC7	16	111	0	0
ENSG00000211767	ENSG00000211767.1	TRBJ2-3	6	38	0	0
ENSG00000211771	ENSG00000211771.1	TRBJ2-7	4	25	0	0
ENSG00000211893	ENSG00000211893.3	IGHG2	195	29	5	7
ENSG00000213145	ENSG00000213145.8	CRIP1	26	3	17	14
ENSG00000213854	ENSG00000213854.3	CNN2P6	0	0	60	14
ENSG00000214578	ENSG00000214578.5	HMGN2P15	3	17	2	1
ENSG00000215210	ENSG00000215210.3	RBMXP2	7	35	15	9
ENSG00000215386	ENSG00000215386.9	MIR99AHG	44	5	219	160
ENSG00000217455	ENSG00000217455.7	AC073316.1	0	0	24	5
ENSG00000218565	ENSG00000218565.2	AL592429.1	108	15	79	28
ENSG00000220517	ENSG00000220517.2	ASS1P1	83	36	4	25
ENSG00000221676	ENSG00000221676.1	RNU6ATAC	14	75	16	16
ENSG00000222037	ENSG00000222037.5	IGLC6	110	446	0	0
ENSG00000223516	ENSG00000223516.1	AFF2-IT1	4	21	1	0
ENSG00000223881	ENSG00000223881.1	AL157402.1	5	27	5	3
ENSG00000226571	ENSG00000226571.1	AL158850.1	218	22	181	80
ENSG00000227421	ENSG00000227421.1	LINC01724	0	0	21	0
ENSG00000228590	ENSG00000228590.1	AC007381.1	3	17	0	0
ENSG00000229191	ENSG00000229191.1	AL358473.1	61	11	1	1
ENSG00000229621	ENSG00000229621.1	LINC01822	0	0	20	4
ENSG00000230438	ENSG00000230438.6	SERPINB9P1	140	397	173	35
ENSG00000230937	ENSG00000230937.8	MIR205HG	0	0	6	62
ENSG00000231527	ENSG00000231527.4	CR769775.1	1	1	22	3
ENSG00000232053	ENSG00000232053.5	AC078845.1	44	10	11	8
ENSG00000232462	ENSG00000232462.1		0	0	25	2
ENSG00000232783	ENSG00000232783.4	FRG2FP	0	0	19	88
ENSG00000232810	ENSG00000232810.3	TNF	26	8	15	108
ENSG00000232915	ENSG00000232915.1	AC097721.1	13	8	55	11
ENSG00000233040	ENSG00000233040.2	FAM204BP	12	7	35	6
ENSG00000233098	ENSG00000233098.7	CCDC144NL-AS1	161	19	353	291
ENSG00000233644	ENSG00000233644.1	ARHGEF7-IT1	2	22	0	0
ENSG00000234184	ENSG00000234184.4	LINC01781	176	567	1	19
ENSG00000235056	ENSG00000235056.1	AC010983.1	212	32	0	2
ENSG00000235101	ENSG00000235101.1	SETP9	0	2	23	4
ENSG00000235303	ENSG00000235303.1	AL023495.1	0	0	12	67
ENSG00000235875	ENSG00000235875.3	ARHGEF7-AS2	1	20	0	0
ENSG00000236532	ENSG00000236532.4	LINC01695	0	0	42	9
ENSG00000237054	ENSG00000237054.8	PRMT5-AS1	23	2	9	5
ENSG00000237152	ENSG00000237152.3	DLEU7-AS1	68	10	0	0
ENSG00000239455	ENSG00000239455.1	AC074043.1	7	6	117	16
ENSG00000239632	ENSG00000239632.1	MTND4LP3	0	0	17	3
ENSG00000240034	ENSG00000240034.1	MTND6P6	0	0	18	2
ENSG00000241527	ENSG00000241527.1	CA15P1	11	65	18	13
ENSG00000241787	ENSG00000241787.1	MTND4P16	0	0	97	12
ENSG00000241832	ENSG00000241832.1	CECR3	4	21	16	13
ENSG00000242317	ENSG00000242317.1	AC121764.1	0	0	17	3
ENSG00000242759	ENSG00000242759.5	LINC00882	1	1	674	137
ENSG00000242836	ENSG00000242836.1	MTCO3P35	0	0	48	10
ENSG00000242948	ENSG00000242948.1	EPS15P1	0	0	30	5
ENSG00000244342	ENSG00000244342.4	LINC00698	0	0	23	0
ENSG00000247774	ENSG00000247774.5	PCED1B-AS1	39	8	0	0
ENSG00000248498	ENSG00000248498.3	ASNSP1	1	0	29	1
ENSG00000248685	ENSG00000248685.4	LINC02484	0	0	108	12
ENSG00000248971	ENSG00000248971.2	KRT8P46	62	94	104	24
ENSG00000249378	ENSG00000249378.4	LINC01060	0	0	45	8
ENSG00000249453	ENSG00000249453.1	AC092834.1	0	0	20	3
ENSG00000249645	ENSG00000249645.1	AC114912.1	0	0	72	8
ENSG00000250137	ENSG00000250137.1	AC093607.1	0	0	20	2
ENSG00000250929	ENSG00000250929.2	LINC01181	0	0	32	7
ENSG00000252759	ENSG00000252759.1	RF00019	6	10	21	3
ENSG00000253364	ENSG00000253364.1	AL928742.1	32	3	1	3
ENSG00000253792	ENSG00000253792.1	AC025437.5	4	28	0	0
ENSG00000253831	ENSG00000253831.1	ETV3L	1	0	2	19
ENSG00000254006	ENSG00000254006.4	AC104232.1	0	0	8	46
ENSG00000254030	ENSG00000254030.1	IGLC5	2	28	3	1
ENSG00000254667	ENSG00000254667.2		15	67	28	38
ENSG00000255123	ENSG00000255123.1	MTND5P21	0	0	52	11
ENSG00000255414	ENSG00000255414.1		7	48	23	22
ENSG00000258539	ENSG00000258539.1	AC068896.1	6	56	17	24
ENSG00000258590	ENSG00000258590.4	NBEAP1	0	1	18	3
ENSG00000258609	ENSG00000258609.2	LINC-ROR	0	0	106	13
ENSG00000259932	ENSG00000259932.1	AC051619.7	7	35	8	14
ENSG00000260498	ENSG00000260498.4	AC126696.3	3	1	28	5
ENSG00000260725	ENSG00000260725.1	AC005307.1	12	55	0	0
ENSG00000260785	ENSG00000260785.1	CASC17	0	0	23	1
ENSG00000260979	ENSG00000260979.1	AC022167.3	4	21	1	0
ENSG00000261040	ENSG00000261040.5	WFDC21P	37	7	3	6
ENSG00000261396	ENSG00000261396.1	AC027682.5	10	44	4	2
ENSG00000261399	ENSG00000261399.1	AL031710.1	4	20	1	0
ENSG00000263069	ENSG00000263069.4	AC124319.2	15	79	65	61
ENSG00000264269	ENSG00000264269.1	AC016866.1	9	65	0	0
ENSG00000264660	ENSG00000264660.2	AC107926.1	28	3	6	5
ENSG00000265843	ENSG00000265843.2	LINC01029	0	0	30	5
ENSG00000267313	ENSG00000267313.5	AC021504.1	0	0	168	38
ENSG00000267504	ENSG00000267504.1	AC090236.2	31	17	52	8
ENSG00000267654	ENSG00000267654.1		5	29	0	0
ENSG00000269936	ENSG00000269936.3		0	0	3	17
ENSG00000270393	ENSG00000270393.1	AC000095.1	3	19	2	1
ENSG00000272053	ENSG00000272053.1		57	24	1	23
ENSG00000272989	ENSG00000272989.1	LINC02012	3	27	1	2
ENSG00000273615	ENSG00000273615.1		0	0	72	9
ENSG00000274849	ENSG00000274849.1	AC023043.4	32	4	1	2
ENSG00000274995	ENSG00000274995.1	AC013564.1	3	18	0	0
ENSG00000275302	ENSG00000275302.1	CCL4	139	22	27	30
ENSG00000276070	ENSG00000276070.3	CCL4L2	58	4	43	48
ENSG00000276123	ENSG00000276123.1	RF00017	21	4	0	0
ENSG00000277632	ENSG00000277632.1	CCL3	36	7	858	681
ENSG00000278195	ENSG00000278195.1	SSTR3	33	5	1	1
ENSG00000279050	ENSG00000279050.1	PWAR1	18	2	11	1
ENSG00000279185	ENSG00000279185.1		0	0	30	6
ENSG00000279551	ENSG00000279551.1	AC025263.3	3	47	0	0
ENSG00000279584	ENSG00000279584.1	AC005593.1	17	3	2	1
ENSG00000280228	ENSG00000280228.1	AC079753.1	5	8	91	15
