# Supplementary material for: Proteasome inhibition overcomes resistance to targeted therapies in B-cell malignancy models and in an index patient
Source: Cell Death Dis. 2025 Jul 23;16(1):555. doi: 10.1038/s41419-025-07884-7 (PMC12287370; doi:10.1038/s41419-025-07884-7)
Supplement: Supplementary file 7 — Supplementary Table 5 [file 41419_2025_7884_MOESM7_ESM.xlsx]

## Sheet: annotation_file
Supplementary Table 5. Median target activity levels of the compounds from various multi-dose bioactivity assays
compound_group	chembl_id	compound_pref_name	alt_name	accession	symbol	target_pref_name	IC50	EC50	Ki	Kd	units
ALK inhibitors	CHEMBL1738797	ALECTINIB		Q9UM73	ALK	ALK tyrosine kinase receptor	1.9	-	-	-	nM
ALK inhibitors	CHEMBL1738797	ALECTINIB		P07949	RET	Tyrosine-protein kinase receptor RET	4.8	-	-	-	nM
ALK inhibitors	CHEMBL1738797	ALECTINIB		O14976	GAK	Serine/threonine-protein kinase GAK	10	-	-	-	nM
ALK inhibitors	CHEMBL3545311	BRIGATINIB		Q9UM73	ALK	ALK tyrosine kinase receptor	0.37	-	-	-	nM
ALK inhibitors	CHEMBL3545311	BRIGATINIB		P08922	ROS1	Proto-oncogene tyrosine-protein kinase ROS	1.9	-	-	-	nM
ALK inhibitors	CHEMBL3545311	BRIGATINIB		P36888	FLT3	Tyrosine-protein kinase receptor FLT3	2.1	-	-	-	nM
ALK inhibitors	CHEMBL3545311	BRIGATINIB		P08069	IGF1R	Insulin-like growth factor I receptor	24.9	-	-	-	nM
ALK inhibitors	CHEMBL3545311	BRIGATINIB		P00533	EGFR	Epidermal growth factor receptor erbB1	62.45	-	-	-	nM
ALK inhibitors	CHEMBL2403108	CERITINIB		Q9UM73	ALK	ALK tyrosine kinase receptor	3.4	-	-	1.3	nM
ALK inhibitors	CHEMBL2403108	CERITINIB		P08922	ROS1	Proto-oncogene tyrosine-protein kinase ROS	2.1	-	0.7	-	nM
ALK inhibitors	CHEMBL2403108	CERITINIB		P06213	INSR	Insulin receptor	24	-	-	-	nM
ALK inhibitors	CHEMBL2403108	CERITINIB		P08069	IGF1R	Insulin-like growth factor I receptor	8	-	-	-	nM
ALK inhibitors	CHEMBL2403108	CERITINIB		Q9BXA7	TSSK1B	Testis-specific serine/threonine-protein kinase 1	23	-	-	-	nM
ALK inhibitors	CHEMBL2403108	CERITINIB		Q13470	TNK1	Non-receptor tyrosine-protein kinase TNK1	-	-	-	27	nM
ALK inhibitors	CHEMBL2403108	CERITINIB		P36888	FLT3	Tyrosine-protein kinase receptor FLT3	73.2	-	-	-	nM
ALK inhibitors	CHEMBL2403108	CERITINIB		P08183	ABCB1	P-glycoprotein 1	-	89	-	-	nM
ALK inhibitors	CHEMBL601719	CRIZOTINIB		P08581	MET	Hepatocyte growth factor receptor	3.065	-	2	2.05	nM
ALK inhibitors	CHEMBL601719	CRIZOTINIB		Q9UM73	ALK	ALK tyrosine kinase receptor	20	0.47	0.74	3.3	nM
ALK inhibitors	CHEMBL601719	CRIZOTINIB		P08922	ROS1	Proto-oncogene tyrosine-protein kinase ROS	6.7	-	0.6	4.1	nM
ALK inhibitors	CHEMBL601719	CRIZOTINIB		P04629	NTRK1	Nerve growth factor receptor Trk-A	1	-	-	95	nM
ALK inhibitors	CHEMBL601719	CRIZOTINIB		P30530	AXL	Tyrosine-protein kinase receptor UFO	1	-	-	7.8	nM
ALK inhibitors	CHEMBL601719	CRIZOTINIB		P06239	LCK	Tyrosine-protein kinase LCK	1	-	-	30	nM
ALK inhibitors	CHEMBL601719	CRIZOTINIB		Q16620	NTRK2	Neurotrophic tyrosine kinase receptor type 2	2	-	-	37	nM
ALK inhibitors	CHEMBL601719	CRIZOTINIB		Q12866	MERTK	Proto-oncogene tyrosine-protein kinase MER	-	-	-	3.6	nM
ALK inhibitors	CHEMBL601719	CRIZOTINIB		Q02763	TEK	Tyrosine-protein kinase TIE-2	5	-	-	-	nM
ALK inhibitors	CHEMBL601719	CRIZOTINIB		O15197	EPHB6	Ephrin type-B receptor 6	-	-	-	6	nM
ALK inhibitors	CHEMBL601719	CRIZOTINIB		O60674	JAK2	Tyrosine-protein kinase JAK2	27	-	-	10.99	nM
ALK inhibitors	CHEMBL601719	CRIZOTINIB		P29376	LTK	Leukocyte tyrosine kinase receptor	-	-	-	12	nM
ALK inhibitors	CHEMBL601719	CRIZOTINIB		Q9H2G2	SLK	Serine/threonine-protein kinase 2	-	-	-	18	nM
ALK inhibitors	CHEMBL601719	CRIZOTINIB		P00519	ABL1	Tyrosine-protein kinase ABL	24	-	-	78	nM
ALK inhibitors	CHEMBL601719	CRIZOTINIB		Q04912	MST1R	Macrophage-stimulating protein receptor	-	-	-	50.5	nM
ALK inhibitors	CHEMBL601719	CRIZOTINIB		Q9Y616	IRAK3	Interleukin-1 receptor-associated kinase 3	-	-	-	31	nM
ALK inhibitors	CHEMBL601719	CRIZOTINIB		Q92918	MAP4K1	Mitogen-activated protein kinase kinase kinase kinase 1	-	-	-	39	nM
ALK inhibitors	CHEMBL601719	CRIZOTINIB		O94804	STK10	Serine/threonine-protein kinase 10	-	-	-	44	nM
ALK inhibitors	CHEMBL601719	CRIZOTINIB		Q8IVH8	MAP4K3	Mitogen-activated protein kinase kinase kinase kinase 3	49	-	-	75	nM
ALK inhibitors	CHEMBL601719	CRIZOTINIB		P51617	IRAK1	Interleukin-1 receptor-associated kinase 1	-	-	-	49	nM
ALK inhibitors	CHEMBL601719	CRIZOTINIB		O00444	PLK4	Serine/threonine-protein kinase PLK4	-	-	-	60	nM
ALK inhibitors	CHEMBL601719	CRIZOTINIB		Q9UF33	EPHA6	Ephrin type-A receptor 6	-	-	-	65	nM
ALK inhibitors	CHEMBL601719	CRIZOTINIB		Q9Y2U5	MAP3K2	Mitogen-activated protein kinase kinase kinase 2	-	-	-	72	nM
ALK inhibitors	CHEMBL601719	CRIZOTINIB		Q96GD4	AURKB	Serine/threonine-protein kinase Aurora-B	-	-	-	76	nM
ALK inhibitors	CHEMBL601719	CRIZOTINIB		Q9Y4K4	MAP4K5	Mitogen-activated protein kinase kinase kinase kinase 5	-	-	-	79	nM
ALK inhibitors	CHEMBL601719	CRIZOTINIB		Q12851	MAP4K2	Mitogen-activated protein kinase kinase kinase kinase 2	-	-	-	80	nM
ALK inhibitors	CHEMBL601719	CRIZOTINIB		Q16288	NTRK3	NT-3 growth factor receptor	-	-	-	82	nM
ALK inhibitors	CHEMBL601719	CRIZOTINIB		O14965	AURKA	Serine/threonine-protein kinase Aurora-A	-	-	-	89.24	nM
ALK inhibitors	CHEMBL601719	CRIZOTINIB		P29317	EPHA2	Ephrin type-A receptor 2	-	-	-	100	nM
ALK inhibitors	CHEMBL4113131	ENSARTINIB		Q9UM73	ALK	ALK tyrosine kinase receptor	0.7	-	-	-	nM
ALK inhibitors	CHEMBL4113131	ENSARTINIB		P08581	MET	Hepatocyte growth factor receptor	0.74	-	-	-	nM
ALK inhibitors	CHEMBL1983268	ENTRECTINIB		P04629	NTRK1	Nerve growth factor receptor Trk-A	2	-	1.585	2	nM
ALK inhibitors	CHEMBL1983268	ENTRECTINIB		Q9UM73	ALK	ALK tyrosine kinase receptor	33.5	-	3.6	-	nM
ALK inhibitors	CHEMBL1983268	ENTRECTINIB		P29376	LTK	Leukocyte tyrosine kinase receptor	-	-	1.585	-	nM
ALK inhibitors	CHEMBL1983268	ENTRECTINIB		Q16288	NTRK3	NT-3 growth factor receptor	5	-	1.585	-	nM
ALK inhibitors	CHEMBL1983268	ENTRECTINIB		Q16620	NTRK2	Neurotrophic tyrosine kinase receptor type 2	3	-	2.512	-	nM
ALK inhibitors	CHEMBL1983268	ENTRECTINIB		P08922	ROS1	Proto-oncogene tyrosine-protein kinase ROS	7	-	-	-	nM
ALK inhibitors	CHEMBL1983268	ENTRECTINIB		P16591	FER	Tyrosine-protein kinase FER	-	-	5.012	-	nM
ALK inhibitors	CHEMBL1983268	ENTRECTINIB		P42685	FRK	Tyrosine-protein kinase FRK	-	-	15.85	-	nM
ALK inhibitors	CHEMBL1983268	ENTRECTINIB		O60674	JAK2	Tyrosine-protein kinase JAK2	40	-	19.95	-	nM
ALK inhibitors	CHEMBL1983268	ENTRECTINIB		P12931	SRC	Tyrosine-protein kinase SRC	-	-	31.62	-	nM
ALK inhibitors	CHEMBL1983268	ENTRECTINIB		Q07912	TNK2	Tyrosine kinase non-receptor protein 2	70	-	31.62	-	nM
ALK inhibitors	CHEMBL1983268	ENTRECTINIB		O00444	PLK4	Serine/threonine-protein kinase PLK4	-	-	39.81	-	nM
ALK inhibitors	CHEMBL1983268	ENTRECTINIB		P07949	RET	Tyrosine-protein kinase receptor RET	-	-	39.81	-	nM
ALK inhibitors	CHEMBL1983268	ENTRECTINIB		P30530	AXL	Tyrosine-protein kinase receptor UFO	-	-	39.81	-	nM
ALK inhibitors	CHEMBL1983268	ENTRECTINIB		P07333	CSF1R	Macrophage colony stimulating factor receptor	-	-	39.81	-	nM
ALK inhibitors	CHEMBL1983268	ENTRECTINIB		P08069	IGF1R	Insulin-like growth factor I receptor	-	-	63.1	-	nM
ALK inhibitors	CHEMBL1983268	ENTRECTINIB		Q05397	PTK2	Focal adhesion kinase 1	-	-	100	-	nM
ALK inhibitors	CHEMBL3286830	LORLATINIB		P08922	ROS1	Proto-oncogene tyrosine-protein kinase ROS	-	-	0.025	-	nM
ALK inhibitors	CHEMBL3286830	LORLATINIB		Q9UM73	ALK	ALK tyrosine kinase receptor	19.65	-	0.385	-	nM
ALK inhibitors	CHEMBL3286830	LORLATINIB		P29376	LTK	Leukocyte tyrosine kinase receptor	2.7	-	-	-	nM
ALK inhibitors	CHEMBL3286830	LORLATINIB		P16591	FER	Tyrosine-protein kinase FER	3.3	-	-	-	nM
ALK inhibitors	CHEMBL3286830	LORLATINIB		P07332	FES	Tyrosine-protein kinase FES	6	-	-	-	nM
ALK inhibitors	CHEMBL3286830	LORLATINIB		Q14289	PTK2B	Protein tyrosine kinase 2 beta	14	-	-	-	nM
ALK inhibitors	CHEMBL3286830	LORLATINIB		Q05397	PTK2	Focal adhesion kinase 1	17	-	-	-	nM
ALK inhibitors	CHEMBL3286830	LORLATINIB		Q07912	TNK2	Tyrosine kinase non-receptor protein 2	17	-	-	-	nM
ALK inhibitors	CHEMBL3286830	LORLATINIB		Q16620	NTRK2	Neurotrophic tyrosine kinase receptor type 2	-	-	23	-	nM
ALK inhibitors	CHEMBL3286830	LORLATINIB		P04629	NTRK1	Nerve growth factor receptor Trk-A	24	-	-	-	nM
ALK inhibitors	CHEMBL3286830	LORLATINIB		Q16288	NTRK3	NT-3 growth factor receptor	46	-	-	-	nM
ALK inhibitors	CHEMBL3286830	LORLATINIB		P42685	FRK	Tyrosine-protein kinase FRK	53	-	-	-	nM
BCR pathway inhibitors	CHEMBL4640631	CBL0137
BCR pathway inhibitors	CHEMBL4116008	CERDULATINIB		O60674	JAK2	Tyrosine-protein kinase JAK2	6	-	-	-	nM
BCR pathway inhibitors	CHEMBL4116008	CERDULATINIB		P52333	JAK3	Tyrosine-protein kinase JAK3	8	-	-	-	nM
BCR pathway inhibitors	CHEMBL4116008	CERDULATINIB		P23458	JAK1	Tyrosine-protein kinase JAK1	12	-	-	-	nM
BCR pathway inhibitors	CHEMBL103667	DORAMAPIMOD		Q16539	MAPK14	MAP kinase p38 alpha	14.5	-	7.943	0.16	nM
BCR pathway inhibitors	CHEMBL103667	DORAMAPIMOD		Q08345	DDR1	Epithelial discoidin domain-containing receptor 1	-	-	-	1.9	nM
BCR pathway inhibitors	CHEMBL103667	DORAMAPIMOD		P53778	MAPK12	MAP kinase p38 gamma	30	-	-	14	nM
BCR pathway inhibitors	CHEMBL103667	DORAMAPIMOD		P45984	MAPK9	c-Jun N-terminal kinase 2	18.5	-	6.31	6.45	nM
BCR pathway inhibitors	CHEMBL103667	DORAMAPIMOD		Q15759	MAPK11	MAP kinase p38 beta	7	-	-	7.2	nM
BCR pathway inhibitors	CHEMBL103667	DORAMAPIMOD		O94804	STK10	Serine/threonine-protein kinase 10	-	-	-	12	nM
BCR pathway inhibitors	CHEMBL103667	DORAMAPIMOD		P35590	TIE1	Tyrosine-protein kinase receptor Tie-1	-	-	-	8.3	nM
BCR pathway inhibitors	CHEMBL103667	DORAMAPIMOD		Q9UKE5	TNIK	TRAF2- and NCK-interacting kinase	-	-	-	9.9	nM
BCR pathway inhibitors	CHEMBL103667	DORAMAPIMOD		Q16832	DDR2	Discoidin domain-containing receptor 2	35	-	-	33	nM
BCR pathway inhibitors	CHEMBL103667	DORAMAPIMOD		Q02763	TEK	Tyrosine-protein kinase TIE-2	25	-	-	20	nM
BCR pathway inhibitors	CHEMBL103667	DORAMAPIMOD		P01375	TNF	TNF-alpha	-	18	-	-	nM
BCR pathway inhibitors	CHEMBL103667	DORAMAPIMOD		P07949	RET	Tyrosine-protein kinase receptor RET	30	-	-	-	nM
BCR pathway inhibitors	CHEMBL103667	DORAMAPIMOD		P53779	MAPK10	c-Jun N-terminal kinase 3	-	-	39.81	62	nM
BCR pathway inhibitors	CHEMBL103667	DORAMAPIMOD		Q8N4C8	MINK1	Misshapen-like kinase 1	40	-	-	-	nM
BCR pathway inhibitors	CHEMBL103667	DORAMAPIMOD		Q16620	NTRK2	Neurotrophic tyrosine kinase receptor type 2	50	-	-	-	nM
BCR pathway inhibitors	CHEMBL103667	DORAMAPIMOD		O15264	MAPK13	MAP kinase p38 delta	-	-	50.12	78	nM
BCR pathway inhibitors	CHEMBL103667	DORAMAPIMOD		P04792	HSPB1	Heat shock protein beta-1	58	-	-	-	nM
BCR pathway inhibitors	CHEMBL103667	DORAMAPIMOD		P54764	EPHA4	Ephrin type-A receptor 4	70	-	-	-	nM
BCR pathway inhibitors	CHEMBL103667	DORAMAPIMOD		P15056	BRAF	Serine/threonine-protein kinase B-raf	83.4	-	-	-	nM
BCR pathway inhibitors	CHEMBL103667	DORAMAPIMOD		Q9H2G2	SLK	Serine/threonine-protein kinase 2	-	-	-	86	nM
BCR pathway inhibitors	CHEMBL103667	DORAMAPIMOD		O95819	MAP4K4	Mitogen-activated protein kinase kinase kinase kinase 4	-	-	-	90	nM
BCR pathway inhibitors	CHEMBL103667	DORAMAPIMOD		P54756	EPHA5	Ephrin type-A receptor 5	90	-	-	-	nM
BCR pathway inhibitors	CHEMBL3265032	ENTOSPLETINIB		P43405	SYK	Tyrosine-protein kinase SYK	16.5	26	-	-	nM
BCR pathway inhibitors	CHEMBL1908360	EVEROLIMUS		P42345	MTOR	Serine/threonine-protein kinase mTOR	5	-	-	2	nM
BCR pathway inhibitors	CHEMBL3979920	MIVAVOTINIB	TAK-659	P43405	SYK	Tyrosine-protein kinase SYK	2.6	9.8	-	-	nM
BCR pathway inhibitors	CHEMBL3979920	MIVAVOTINIB	TAK-659	P36888	FLT3	Tyrosine-protein kinase receptor FLT3	4.6	-	-	-	nM
BCR pathway inhibitors	CHEMBL3979920	MIVAVOTINIB	TAK-659	P07949	RET	Tyrosine-protein kinase receptor RET	19	-	-	-	nM
BCR pathway inhibitors	CHEMBL3979920	MIVAVOTINIB	TAK-659	P21709	EPHA1	Ephrin type-A receptor 1	31	-	-	-	nM
BCR pathway inhibitors	CHEMBL3979920	MIVAVOTINIB	TAK-659	O14757	CHEK1	Serine/threonine-protein kinase Chk1	50	-	-	-	nM
BCR pathway inhibitors	CHEMBL3979920	MIVAVOTINIB	TAK-659	P16591	FER	Tyrosine-protein kinase FER	51	-	-	-	nM
BCR pathway inhibitors	CHEMBL3979920	MIVAVOTINIB	TAK-659	P43403	ZAP70	Tyrosine-protein kinase ZAP-70	75	-	-	-	nM
BCR pathway inhibitors	CHEMBL3979920	MIVAVOTINIB	TAK-659	O96013	PAK4	Serine/threonine-protein kinase PAK 4	76	-	-	-	nM
BCR pathway inhibitors	CHEMBL3979920	MIVAVOTINIB	TAK-659	P35968	KDR	Vascular endothelial growth factor receptor 2	88	-	-	-	nM
BCR pathway inhibitors	CHEMBL1789941	RUXOLITINIB		O60674	JAK2	Tyrosine-protein kinase JAK2	3	12	0.1	5	nM
BCR pathway inhibitors	CHEMBL1789941	RUXOLITINIB		P23458	JAK1	Tyrosine-protein kinase JAK1	3.3	24	0.2	3.4	nM
BCR pathway inhibitors	CHEMBL1789941	RUXOLITINIB		P29597	TYK2	Tyrosine-protein kinase TYK2	19	10	0.5	0.9	nM
BCR pathway inhibitors	CHEMBL1789941	RUXOLITINIB		P52333	JAK3	Tyrosine-protein kinase JAK3	12.65	-	3.2	2	nM
BCR pathway inhibitors	CHEMBL1789941	RUXOLITINIB		Q9UBN7	HDAC6	Histone deacetylase 6	15	-	-	-	nM
BCR pathway inhibitors	CHEMBL1789941	RUXOLITINIB		Q9Y2U5	MAP3K2	Mitogen-activated protein kinase kinase kinase 2	-	-	-	41	nM
BCR pathway inhibitors	CHEMBL1789941	RUXOLITINIB		Q9UQM7	CAMK2A	CaM kinase II alpha	-	-	-	46	nM
BCR pathway inhibitors	CHEMBL1789941	RUXOLITINIB		O75116	ROCK2	Rho-associated protein kinase 2	-	-	-	52	nM
BCR pathway inhibitors	CHEMBL1789941	RUXOLITINIB		Q13464	ROCK1	Rho-associated protein kinase 1	-	-	-	60	nM
BCR pathway inhibitors	CHEMBL1789941	RUXOLITINIB		O15075	DCLK1	Serine/threonine-protein kinase DCLK1	-	-	-	68	nM
BCR pathway inhibitors	CHEMBL1789941	RUXOLITINIB		P53355	DAPK1	Death-associated protein kinase 1	-	-	-	72	nM
BCR pathway inhibitors	CHEMBL1789941	RUXOLITINIB		O43293	DAPK3	Death-associated protein kinase 3	-	-	-	89	nM
BCR pathway inhibitors	CHEMBL1789941	RUXOLITINIB		Q13557	CAMK2D	CaM kinase II delta	-	-	-	90	nM
BCR pathway inhibitors	CHEMBL1789941	RUXOLITINIB		Q9UIK4	DAPK2	Death-associated protein kinase 2	-	-	-	97	nM
BCR pathway inhibitors	CHEMBL1789941	RUXOLITINIB		O14976	GAK	Serine/threonine-protein kinase GAK	-	-	-	99	nM
BCR pathway inhibitors	CHEMBL1789941	RUXOLITINIB		Q13555	CAMK2G	CaM kinase II gamma	-	-	-	100	nM
BCR pathway inhibitors	CHEMBL4439276	S63845		Q07820	MCL1	Induced myeloid leukemia cell differentiation protein Mcl-1	-	-	0.695	-	nM
BCR pathway inhibitors	CHEMBL1336	SORAFENIB		P35968	KDR	Vascular endothelial growth factor receptor 2	39.9	-	11.06	59	nM
BCR pathway inhibitors	CHEMBL1336	SORAFENIB		P54760	EPHB4	Ephrin type-B receptor 4	0.22	-	-	-	nM
BCR pathway inhibitors	CHEMBL1336	SORAFENIB		Q02763	TEK	Tyrosine-protein kinase TIE-2	0.83	-	-	-	nM
BCR pathway inhibitors	CHEMBL1336	SORAFENIB		P04049	RAF1	Serine/threonine-protein kinase RAF	6.2	-	6	-	nM
BCR pathway inhibitors	CHEMBL1336	SORAFENIB		Q08345	DDR1	Epithelial discoidin domain-containing receptor 1	-	-	-	1.5	nM
BCR pathway inhibitors	CHEMBL1336	SORAFENIB		P36888	FLT3	Tyrosine-protein kinase receptor FLT3	38.5	-	-	13	nM
BCR pathway inhibitors	CHEMBL1336	SORAFENIB		Q8NE63	HIPK4	Homeodomain-interacting protein kinase 4	100	-	10	3	nM
BCR pathway inhibitors	CHEMBL1336	SORAFENIB		P00533	EGFR	Epidermal growth factor receptor erbB1	57	-	-	-	nM
BCR pathway inhibitors	CHEMBL1336	SORAFENIB		P35916	FLT4	Vascular endothelial growth factor receptor 3	16	-	100	95	nM
BCR pathway inhibitors	CHEMBL1336	SORAFENIB		P15056	BRAF	Serine/threonine-protein kinase B-raf	22	3	30	-	nM
BCR pathway inhibitors	CHEMBL1336	SORAFENIB		P09619	PDGFRB	Platelet-derived growth factor receptor beta	47	-	3.981	37	nM
BCR pathway inhibitors	CHEMBL1336	SORAFENIB		P11362	FGFR1	Fibroblast growth factor receptor 1	4.63	-	-	-	nM
BCR pathway inhibitors	CHEMBL1336	SORAFENIB		P07949	RET	Tyrosine-protein kinase receptor RET	9	-	100	13	nM
BCR pathway inhibitors	CHEMBL1336	SORAFENIB		Q9NYL2	MAP3K20	Mixed lineage kinase 7	-	-	15.85	6.3	nM
BCR pathway inhibitors	CHEMBL1336	SORAFENIB		Q16832	DDR2	Discoidin domain-containing receptor 2	7	-	-	6.6	nM
BCR pathway inhibitors	CHEMBL1336	SORAFENIB		P10398	ARAF	Serine/threonine-protein kinase A-Raf	7.1	-	-	-	nM
BCR pathway inhibitors	CHEMBL1336	SORAFENIB		P10721	KIT	Stem cell growth factor receptor	68	-	-	31	nM
BCR pathway inhibitors	CHEMBL1336	SORAFENIB		P34913	EPHX2	Epoxide hydratase	12	-	-	-	nM
BCR pathway inhibitors	CHEMBL1336	SORAFENIB		Q16539	MAPK14	MAP kinase p38 alpha	61.1	-	15.85	-	nM
BCR pathway inhibitors	CHEMBL1336	SORAFENIB		P17948	FLT1	Vascular endothelial growth factor receptor 1	24.5	-	-	31	nM
BCR pathway inhibitors	CHEMBL1336	SORAFENIB		P27361	MAPK3	MAP kinase ERK1	18.1	-	-	-	nM
BCR pathway inhibitors	CHEMBL1336	SORAFENIB		P07333	CSF1R	Macrophage colony stimulating factor receptor	38.5	-	-	28	nM
BCR pathway inhibitors	CHEMBL1336	SORAFENIB		P49336	CDK8	Cell division protein kinase 8	36.6	-	79.43	-	nM
BCR pathway inhibitors	CHEMBL1336	SORAFENIB		Q8TD08	MAPK15	Mitogen-activated protein kinase 15	-	-	-	46	nM
BCR pathway inhibitors	CHEMBL1336	SORAFENIB		P41595	HTR2B	Serotonin 2b (5-HT2b) receptor	-	-	56	-	nM
BCR pathway inhibitors	CHEMBL1336	SORAFENIB		P06239	LCK	Tyrosine-protein kinase LCK	60	-	-	-	nM
BCR pathway inhibitors	CHEMBL1336	SORAFENIB		P16234	PDGFRA	Platelet-derived growth factor receptor alpha	-	-	-	62	nM
BCR pathway inhibitors	CHEMBL1336	SORAFENIB		P35590	TIE1	Tyrosine-protein kinase receptor Tie-1	-	-	-	68	nM
BCR pathway inhibitors	CHEMBL1336	SORAFENIB		P00519	ABL1	Tyrosine-protein kinase ABL	80	-	-	-	nM
BCR pathway inhibitors	CHEMBL1336	SORAFENIB		Q56UN5	MAP3K19	SPS1/STE20-related protein kinase YSK4	-	-	-	99	nM
BCR pathway inhibitors	CHEMBL1336	SORAFENIB		Q9H2X6	HIPK2	Homeodomain-interacting protein kinase 2	100	-	-	-	nM
BCR pathway inhibitors	CHEMBL1336	SORAFENIB		Q86Z02	HIPK1	Homeodomain-interacting protein kinase 1	100	-	-	-	nM
BCR pathway inhibitors	CHEMBL1336	SORAFENIB		Q9H422	HIPK3	Homeodomain-interacting protein kinase 3	100	-	-	-	nM
BCR pathway inhibitors	CHEMBL1229517	VEMURAFENIB		P10398	ARAF	Serine/threonine-protein kinase A-Raf	2.1	-	-	-	nM
BCR pathway inhibitors	CHEMBL1229517	VEMURAFENIB		P15056	BRAF	Serine/threonine-protein kinase B-raf	31	-	-	50.7	nM
BCR pathway inhibitors	CHEMBL1229517	VEMURAFENIB		Q9NYL2	MAP3K20	Mixed lineage kinase 7	27.2	-	-	-	nM
BCR pathway inhibitors	CHEMBL1229517	VEMURAFENIB		P04049	RAF1	Serine/threonine-protein kinase RAF	48	-	-	-	nM
BCR pathway inhibitors	CHEMBL1923234	WP1066
BLC-2 inhibitors		BGB-11417		Q07817	BCL2L1	Apoptosis regulator Bcl-X
BLC-2 inhibitors		BGB-11417		P10415	BCL2	Apoptosis regulator Bcl-2
BLC-2 inhibitors		BGB-11417		Q92843	BCL2L2	Apoptosis regulator Bcl-W
BLC-2 inhibitors	CHEMBL2107358	GX15-070MS
BLC-2 inhibitors	CHEMBL443684	NAVITOCLAX		P10415	BCL2	Apoptosis regulator Bcl-2	10.3	-	0.75	20.6	nM
BLC-2 inhibitors	CHEMBL443684	NAVITOCLAX		Q07817	BCL2L1	Apoptosis regulator Bcl-X	8.1	-	1	-	nM
BLC-2 inhibitors	CHEMBL443684	NAVITOCLAX		Q92934	BAD	Bcl2-antagonist of cell death (BAD)	-	-	0.75	-	nM
BLC-2 inhibitors	CHEMBL443684	NAVITOCLAX		Q07820	MCL1	Induced myeloid leukemia cell differentiation protein Mcl-1	-	-	1	-	nM
BLC-2 inhibitors	CHEMBL443684	NAVITOCLAX		Q92843	BCL2L2	Apoptosis regulator Bcl-W	70	-	-	-	nM
BLC-2 inhibitors	CHEMBL3137309	VENETOCLAX		P10415	BCL2	Apoptosis regulator Bcl-2	7.39	3	0.01	3.1	nM
BLC-2 inhibitors	CHEMBL3137309	VENETOCLAX		Q07817	BCL2L1	Apoptosis regulator Bcl-X	52.7	-	48	-	nM
BTK inhibitors	CHEMBL3707348	ACALABRUTINIB		Q06187	BTK	Tyrosine-protein kinase BTK	3.1	-	-	21	nM
BTK inhibitors	CHEMBL3707348	ACALABRUTINIB		P04626	ERBB2	Receptor protein-tyrosine kinase erbB-2	-	-	-	7.4	nM
BTK inhibitors	CHEMBL3707348	ACALABRUTINIB		P42680	TEC	Tyrosine-protein kinase TEC	29	-	-	14	nM
BTK inhibitors	CHEMBL3707348	ACALABRUTINIB		Q15303	ERBB4	Receptor protein-tyrosine kinase erbB-4	16	-	-	-	nM
BTK inhibitors	CHEMBL3707348	ACALABRUTINIB		P51813	BMX	Tyrosine-protein kinase BMX	46	-	-	-	nM
BTK inhibitors	CHEMBL1873475	IBRUTINIB		Q06187	BTK	Tyrosine-protein kinase BTK	0.7	-	4.8	5.95	nM
BTK inhibitors	CHEMBL1873475	IBRUTINIB		Q15303	ERBB4	Receptor protein-tyrosine kinase erbB-4	1.8	-	-	2.4	nM
BTK inhibitors	CHEMBL1873475	IBRUTINIB		P51451	BLK	Tyrosine-protein kinase BLK	0.5	-	-	-	nM
BTK inhibitors	CHEMBL1873475	IBRUTINIB		P00533	EGFR	Epidermal growth factor receptor erbB1	5.45	49	-	24.95	nM
BTK inhibitors	CHEMBL1873475	IBRUTINIB		P42680	TEC	Tyrosine-protein kinase TEC	4.43	-	-	13.35	nM
BTK inhibitors	CHEMBL1873475	IBRUTINIB		P51813	BMX	Tyrosine-protein kinase BMX	0.8	-	-	1.6	nM
BTK inhibitors	CHEMBL1873475	IBRUTINIB		P04626	ERBB2	Receptor protein-tyrosine kinase erbB-2	9.4	-	-	1.2	nM
BTK inhibitors	CHEMBL1873475	IBRUTINIB		P09769	FGR	Tyrosine-protein kinase FGR	2.3	-	-	-	nM
BTK inhibitors	CHEMBL1873475	IBRUTINIB		P42681	TXK	Tyrosine-protein kinase TXK	2.89	-	-	-	nM
BTK inhibitors	CHEMBL1873475	IBRUTINIB		P06239	LCK	Tyrosine-protein kinase LCK	2	-	-	-	nM
BTK inhibitors	CHEMBL1873475	IBRUTINIB		P41240	CSK	Tyrosine-protein kinase CSK	2.2	-	-	-	nM
BTK inhibitors	CHEMBL1873475	IBRUTINIB		Q08881	ITK	Tyrosine-protein kinase ITK/TSK	11.7	-	-	57	nM
BTK inhibitors	CHEMBL1873475	IBRUTINIB		Q13882	PTK6	Tyrosine-protein kinase BRK	3.3	-	-	31	nM
BTK inhibitors	CHEMBL1873475	IBRUTINIB		P08631	HCK	Tyrosine-protein kinase HCK	3.7	-	-	42	nM
BTK inhibitors	CHEMBL1873475	IBRUTINIB		P07949	RET	Tyrosine-protein kinase receptor RET	36.5	-	-	-	nM
BTK inhibitors	CHEMBL1873475	IBRUTINIB		P07947	YES1	Tyrosine-protein kinase YES	6.5	-	-	27	nM
BTK inhibitors	CHEMBL1873475	IBRUTINIB		P52333	JAK3	Tyrosine-protein kinase JAK3	16.1	-	-	37	nM
BTK inhibitors	CHEMBL1873475	IBRUTINIB		P07948	LYN	Tyrosine-protein kinase Lyn	16.2	-	-	-	nM
BTK inhibitors	CHEMBL1873475	IBRUTINIB		P42685	FRK	Tyrosine-protein kinase FRK	54.1	-	-	-	nM
BTK inhibitors	CHEMBL1873475	IBRUTINIB		P12931	SRC	Tyrosine-protein kinase SRC	39	-	-	97	nM
BTK inhibitors	CHEMBL1873475	IBRUTINIB		O43353	RIPK2	Serine/threonine-protein kinase RIPK2	-	-	-	57	nM
BTK inhibitors	CHEMBL1873475	IBRUTINIB		P36888	FLT3	Tyrosine-protein kinase receptor FLT3	73	-	-	-	nM
BTK inhibitors	CHEMBL1873475	IBRUTINIB		Q92570	NR4A3	Nuclear receptor subfamily 4 group A member 3	78	-	-	-	nM
BTK inhibitors	CHEMBL1873475	IBRUTINIB		Q9Y572	RIPK3	Receptor-interacting serine/threonine-protein kinase 3	-	-	-	85	nM
BTK inhibitors	CHEMBL1873475	IBRUTINIB		P00519	ABL1	Tyrosine-protein kinase ABL	86.1	-	-	-	nM
BTK inhibitors	CHEMBL1873475	IBRUTINIB		P06241	FYN	Tyrosine-protein kinase FYN	95.6	-	-	-	nM
BTK inhibitors	CHEMBL4071161	TIRABRUTINIB		Q06187	BTK	Tyrosine-protein kinase BTK	15.6	-	-	14	nM
BTK inhibitors	CHEMBL4071161	TIRABRUTINIB		P42680	TEC	Tyrosine-protein kinase TEC	-	-	-	6.2	nM
BTK inhibitors	CHEMBL4071161	TIRABRUTINIB		P51813	BMX	Tyrosine-protein kinase BMX	-	-	-	47	nM
BTK inhibitors	CHEMBL3936761	ZANUBRUTINIB		Q06187	BTK	Tyrosine-protein kinase BTK	1.36	-	-	-	nM
BTK inhibitors	CHEMBL3936761	ZANUBRUTINIB		P51813	BMX	Tyrosine-protein kinase BMX	0.62	-	-	-	nM
BTK inhibitors	CHEMBL3936761	ZANUBRUTINIB		P51451	BLK	Tyrosine-protein kinase BLK	1.13	-	-	-	nM
BTK inhibitors	CHEMBL3936761	ZANUBRUTINIB		Q15303	ERBB4	Receptor protein-tyrosine kinase erbB-4	1.58	-	-	-	nM
BTK inhibitors	CHEMBL3936761	ZANUBRUTINIB		P42680	TEC	Tyrosine-protein kinase TEC	2	-	-	-	nM
BTK inhibitors	CHEMBL3936761	ZANUBRUTINIB		P00533	EGFR	Epidermal growth factor receptor erbB1	2.6	-	-	-	nM
BTK inhibitors	CHEMBL3936761	ZANUBRUTINIB		P42681	TXK	Tyrosine-protein kinase TXK	2.95	-	-	-	nM
BTK inhibitors	CHEMBL3936761	ZANUBRUTINIB		Q13882	PTK6	Tyrosine-protein kinase BRK	33	-	-	-	nM
BTK inhibitors	CHEMBL3936761	ZANUBRUTINIB		Q08881	ITK	Tyrosine-protein kinase ITK/TSK	56	-	-	-	nM
HDAC inhibitors	CHEMBL483254	PANOBINOSTAT		Q13547	HDAC1	Histone deacetylase 1	2.3215	-	1	-	nM
HDAC inhibitors	CHEMBL483254	PANOBINOSTAT		P56524	HDAC4	Histone deacetylase 4	26.7	-	0.6	-	nM
HDAC inhibitors	CHEMBL483254	PANOBINOSTAT		Q92769	HDAC2	Histone deacetylase 2	13	-	1.9	-	nM
HDAC inhibitors	CHEMBL483254	PANOBINOSTAT		Q9UBN7	HDAC6	Histone deacetylase 6	10.5	-	1.5	-	nM
HDAC inhibitors	CHEMBL483254	PANOBINOSTAT		Q9UQL6	HDAC5	Histone deacetylase 5	49.9	-	68.5	-	nM
HDAC inhibitors	CHEMBL483254	PANOBINOSTAT		O15379	HDAC3	Histone deacetylase 3	2.1	-	1.7	-	nM
HDAC inhibitors	CHEMBL483254	PANOBINOSTAT		Q9UKV0	HDAC9	Histone deacetylase 9	5.7	-	1.2	-	nM
HDAC inhibitors	CHEMBL483254	PANOBINOSTAT		Q96DB2	HDAC11	Histone deacetylase 11	1.6	-	3.5	-	nM
HDAC inhibitors	CHEMBL483254	PANOBINOSTAT		Q969S8	HDAC10	Histone deacetylase 10	4.225	-	18.05	-	nM
HDAC inhibitors	CHEMBL483254	PANOBINOSTAT		Q8WUI4	HDAC7	Histone deacetylase 7	8.2	-	2.3	-	nM
HDAC inhibitors	CHEMBL483254	PANOBINOSTAT		Q9BY41	HDAC8	Histone deacetylase 8	5	-	22	-	nM
HDAC inhibitors	CHEMBL483254	PANOBINOSTAT		O60885	BRD4	Bromodomain-containing protein 4	5	-	-	-	nM
HDAC inhibitors	CHEMBL343448	ROMIDEPSIN		Q13547	HDAC1	Histone deacetylase 1	3.6	-	0.00175	-	nM
HDAC inhibitors	CHEMBL343448	ROMIDEPSIN		Q92769	HDAC2	Histone deacetylase 2	1	-	0.038	-	nM
HDAC inhibitors	CHEMBL343448	ROMIDEPSIN		O15379	HDAC3	Histone deacetylase 3	31.65	-	0.15	-	nM
HDAC inhibitors	CHEMBL343448	ROMIDEPSIN		Q9BY41	HDAC8	Histone deacetylase 8	40	-	0.15	-	nM
HDAC inhibitors	CHEMBL343448	ROMIDEPSIN		Q96DB2	HDAC11	Histone deacetylase 11	0.3	-	-	-	nM
HDAC inhibitors	CHEMBL343448	ROMIDEPSIN		Q969S8	HDAC10	Histone deacetylase 10	5.95	-	-	-	nM
HDAC inhibitors	CHEMBL343448	ROMIDEPSIN		Q9UBN7	HDAC6	Histone deacetylase 6	80	-	9.75	-	nM
HDAC inhibitors	CHEMBL343448	ROMIDEPSIN		P56524	HDAC4	Histone deacetylase 4	-	-	20.5	-	nM
HDAC inhibitors	CHEMBL343448	ROMIDEPSIN		O60885	BRD4	Bromodomain-containing protein 4	36	-	-	-	nM
MEK inhibitors	CHEMBL3187723	BINIMETINIB		P36507	MAP2K2	Dual specificity mitogen-activated protein kinase kinase 2	-	-	-	36	nM
MEK inhibitors	CHEMBL3187723	BINIMETINIB		Q02750	MAP2K1	Dual specificity mitogen-activated protein kinase kinase 1	-	-	-	45	nM
MEK inhibitors	CHEMBL2146883	COBIMETINIB		Q02750	MAP2K1	Dual specificity mitogen-activated protein kinase kinase 1	2.55	-	-	-	nM
MEK inhibitors	CHEMBL2146883	COBIMETINIB		P36507	MAP2K2	Dual specificity mitogen-activated protein kinase kinase 2	-	-	-	22	nM
MEK inhibitors	CHEMBL2146883	COBIMETINIB		P61158	ACTR3	Actin-related protein 3	-	-	-	36	nM
MEK inhibitors	CHEMBL507361	MIRDAMETINIB	PD0325901	Q02750	MAP2K1	Dual specificity mitogen-activated protein kinase kinase 1	14	-	-	21.5	nM
MEK inhibitors	CHEMBL507361	MIRDAMETINIB	PD0325901	P15056	BRAF	Serine/threonine-protein kinase B-raf	6	-	-	-	nM
MEK inhibitors	CHEMBL507361	MIRDAMETINIB	PD0325901	P36507	MAP2K2	Dual specificity mitogen-activated protein kinase kinase 2	-	-	-	56	nM
MEK inhibitors	CHEMBL507361	MIRDAMETINIB	PD0325901	P28482	MAPK1	MAP kinase ERK2	25	-	-	-	nM
MEK inhibitors	CHEMBL2107832	PIMASERTIB		Q02750	MAP2K1	Dual specificity mitogen-activated protein kinase kinase 1	2.6	-	-	29	nM
MEK inhibitors	CHEMBL2107832	PIMASERTIB		Q9NSE4	IARS2	Isoleucine--tRNA ligase, mitochondrial	-	-	-	11	nM
MEK inhibitors	CHEMBL2107832	PIMASERTIB		P36507	MAP2K2	Dual specificity mitogen-activated protein kinase kinase 2	-	-	-	38	nM
MEK inhibitors	CHEMBL1236682	REFAMETINIB		P53779	MAPK10	c-Jun N-terminal kinase 3	-	-	-	36	nM
MEK inhibitors	CHEMBL1614701	SELUMETINIB	AZD6244	Q02750	MAP2K1	Dual specificity mitogen-activated protein kinase kinase 1	22.5	-	-	70	nM
MEK inhibitors	CHEMBL1614701	SELUMETINIB	AZD6244	P36507	MAP2K2	Dual specificity mitogen-activated protein kinase kinase 2	-	-	-	52	nM
MEK inhibitors	CHEMBL2103875	TRAMETINIB		Q02750	MAP2K1	Dual specificity mitogen-activated protein kinase kinase 1	2.05	-	-	62	nM
MEK inhibitors	CHEMBL2103875	TRAMETINIB		P36507	MAP2K2	Dual specificity mitogen-activated protein kinase kinase 2	8.25	-	-	9	nM
MEK inhibitors		U0126
PI3K inhibitors		BGB-10188		P42338	PIK3CB	PI3-kinase p110-beta subunit
PI3K inhibitors		BGB-10188		O00329	PIK3CD	PI3-kinase p110-delta subunit
PI3K inhibitors		BGB-10188		P48736	PIK3CG	PI3-kinase p110-gamma subunit
PI3K inhibitors		BGB-10188		P42336	PIK3CA	PI3-kinase p110-alpha subunit
PI3K inhibitors	CHEMBL2017974	BUPARLISIB		P42336	PIK3CA	PI3-kinase p110-alpha subunit	37.5	-	20	3.5	nM
PI3K inhibitors	CHEMBL2017974	BUPARLISIB		P42345	MTOR	Serine/threonine-protein kinase mTOR	94	-	-	19	nM
PI3K inhibitors	CHEMBL2017974	BUPARLISIB		P42338	PIK3CB	PI3-kinase p110-beta subunit	-	-	-	36	nM
PI3K inhibitors	CHEMBL2017974	BUPARLISIB		O00329	PIK3CD *	PI3-kinase p110-delta subunit
PI3K inhibitors	CHEMBL2017974	BUPARLISIB		P48736	PIK3CG *	PI3-kinase p110-gamma subunit
PI3K inhibitors	CHEMBL2017974	BUPARLISIB		P49760	CLK2 *	Dual specificity protein kinase CLK2
PI3K inhibitors	CHEMBL2017974	BUPARLISIB		P29597	TYK2 *	Non-receptor tyrosine-protein kinase TYK2
PI3K inhibitors	CHEMBL4101902	COMPOUND 7N		O00329	PIK3CD	PI3-kinase p110-delta subunit	0.8	-	-	-	nM
PI3K inhibitors	CHEMBL4101902	COMPOUND 7N		Q13627	DYRK1A *	Dual-specificity tyrosine-phosphorylation regulated kinase 1A
PI3K inhibitors	CHEMBL4101902	COMPOUND 7N		Q9Y463	DYRK1B *	Dual specificity tyrosine-phosphorylation-regulated kinase 1B
PI3K inhibitors	CHEMBL4101902	COMPOUND 7N		Q8TBX8	PIP5K2C *	Phosphatidylinositol 5-phosphate 4-kinase type-2 gamma
PI3K inhibitors	CHEMBL4101902	COMPOUND 7N		P78368	CSNK1G2 *	Casein kinase I isoform gamma-2
PI3K inhibitors	CHEMBL4101902	COMPOUND 7N		Q9Y6M4	CSNK1G3 *	Casein kinase I isoform gamma-3
PI3K inhibitors	CHEMBL4101902	COMPOUND 7N		P48736	PIK3CG *	Phosphatidylinositol 4,5-bisphosphate 3-kinase catalytic subunit gamma isoform
PI3K inhibitors	CHEMBL4101902	COMPOUND 7N		Q9HCP0	CSNK1G1 *	Casein kinase I isoform gamma-1
PI3K inhibitors	CHEMBL4101902	COMPOUND 7N		Q8WTQ7	GRK7 *	Rhodopsin kinase GRK7
PI3K inhibitors	CHEMBL4101902	COMPOUND 7N		Q9UQB9	AURKC *	Aurora kinase C
PI3K inhibitors	CHEMBL4101902	COMPOUND 7N		P27448	MARK3 *	MAP/microtubule affinity-regulating kinase 3
PI3K inhibitors	CHEMBL3218576	COPANLISIB		P42336	PIK3CA	PI3-kinase p110-alpha subunit	0.5	-	-	-	nM
PI3K inhibitors	CHEMBL3218576	COPANLISIB		O00329	PIK3CD	PI3-kinase p110-delta subunit	3.55	-	-	-	nM
PI3K inhibitors	CHEMBL3218576	COPANLISIB		P48736	PIK3CG	PI3-kinase p110-gamma subunit	4.04	-	-	-	nM
PI3K inhibitors	CHEMBL3218576	COPANLISIB		P42338	PIK3CB	PI3-kinase p110-beta subunit	3.7	-	-	-	nM
PI3K inhibitors	CHEMBL3218576	COPANLISIB		P42345	MTOR	Serine/threonine-protein kinase mTOR	45	-	-	-	nM
PI3K inhibitors	CHEMBL3218576	COPANLISIB		Q13188	MST2 *	Serine/threonine-protein kinase 3
PI3K inhibitors	CHEMBL3218576	COPANLISIB		O75747	PIK3C2G *	Phosphatidylinositol 3-kinase C2 domain-containing subunit gamma
PI3K inhibitors	CHEMBL3218576	COPANLISIB		Q8NEB9	VPS34 *	Phosphatidylinositol 3-kinase catalytic subunit type 3
PI3K inhibitors	CHEMBL3218576	COPANLISIB		Q6ZWH5	NEK10 *	Serine/threonine-protein kinase Nek10
PI3K inhibitors	CHEMBL3218576	COPANLISIB		P23458	JAK1 *	Tyrosine-protein kinase JAK1
PI3K inhibitors	CHEMBL3218576	COPANLISIB		Q9UBF8	PIK4CB *	Phosphatidylinositol 4-kinase beta
PI3K inhibitors	CHEMBL3218576	COPANLISIB		O00750	PIK3C2B *	Phosphatidylinositol 4-phosphate 3-kinase C2 domain-containing subunit beta
PI3K inhibitors	CHEMBL3218576	COPANLISIB		Q6P2M8	CAMK1B *	Calcium/calmodulin-dependent protein kinase type 1B
PI3K inhibitors	CHEMBL3218576	COPANLISIB		Q9BVS4	RIOK2 *	Serine/threonine-protein kinase RIO2
PI3K inhibitors	CHEMBL3039502	DUVELISIB		O00329	PIK3CD	PI3-kinase p110-delta subunit	2.5	-	-	-	nM
PI3K inhibitors	CHEMBL3039502	DUVELISIB		P48736	PIK3CG	PI3-kinase p110-gamma subunit	12	-	-	-	nM
PI3K inhibitors	CHEMBL3039502	DUVELISIB		P42338	PIK3CB	PI3-kinase p110-beta subunit	85	-	-	-	nM
PI3K inhibitors	CHEMBL3039502	DUVELISIB		P42336	PIK3CA *	Phosphatidylinositol 4,5-bisphosphate 3-kinase catalytic subunit alpha isoform
PI3K inhibitors	CHEMBL3039502	DUVELISIB		Q8NEB9	VPS34 *	Phosphatidylinositol 3-kinase catalytic subunit type 3
PI3K inhibitors	CHEMBL3039502	DUVELISIB		O75747	PIK3C2G *	Phosphatidylinositol 3-kinase C2 domain-containing subunit gamma
PI3K inhibitors	CHEMBL3039502	DUVELISIB		Q9Y2H9	MAST1 *	Microtubule-associated serine/threonine-protein kinase 1
PI3K inhibitors	CHEMBL2216870	IDELALISIB		O00329	PIK3CD	PI3-kinase p110-delta subunit	3	-	-	-	nM
PI3K inhibitors	CHEMBL2216870	IDELALISIB		P48736	PIK3CG	PI3-kinase p110-gamma subunit	78	-	-	-	nM
PI3K inhibitors	CHEMBL2216870	IDELALISIB		P42338	PIK3CB	PI3-kinase p110-beta subunit	136.55	-	-	-	nM
PI3K inhibitors	CHEMBL2216870	IDELALISIB		P36888	FLT3 *	Receptor-type tyrosine-protein kinase FLT3
PI3K inhibitors	CHEMBL2216870	IDELALISIB		Q9H0K1	SIK2 *	Serine/threonine-protein kinase SIK2
PI3K inhibitors	CHEMBL2216870	IDELALISIB		Q8TDR2	STK35 *	Serine/threonine-protein kinase 35
PI3K inhibitors	CHEMBL2216870	IDELALISIB		P42679	CTK *	Megakaryocyte-associated tyrosine-protein kinase
PI3K inhibitors	CHEMBL2216859	NEMIRALISIB		O00329	PIK3CD	PI3-kinase p110-delta subunit	100	-	0.1259	-	nM
PI3K inhibitors	CHEMBL2216859	NEMIRALISIB		MYLK2	MYLK2 *	Myosin light chain kinase 2, skeletal/cardiac muscle
PI3K inhibitors	CHEMBL2216859	NEMIRALISIB		P42338	PIK3CB *	PI3-kinase p110-beta subunit
PI3K inhibitors	CHEMBL2216859	NEMIRALISIB		P11802	CDK4 *	Cyclin-dependent kinase 4
PI3K inhibitors	CHEMBL2216859	NEMIRALISIB		P48736	PIK3CG *	Phosphatidylinositol 4,5-bisphosphate 3-kinase catalytic subunit gamma isoform
PI3K inhibitors	CHEMBL2216859	NEMIRALISIB		O00506	YSK1 *	Serine/threonine-protein kinase 25
PI3K inhibitors	CHEMBL2216859	NEMIRALISIB		Q9Y2I7	PIKFYVE *	1-phosphatidylinositol 3-phosphate 5-kinase
PI3K inhibitors	CHEMBL2216859	NEMIRALISIB		Q8NEB9	VPS34 *	Phosphatidylinositol 3-kinase catalytic subunit type 3
PI3K inhibitors	CHEMBL2216859	NEMIRALISIB		P29597	TYK2 *	Non-receptor tyrosine-protein kinase TYK2
PI3K inhibitors	CHEMBL521851	PICTILISIB		P42336	PIK3CA	PI3-kinase p110-alpha subunit	3	-	6.4	0.93	nM
PI3K inhibitors	CHEMBL521851	PICTILISIB		P48736	PIK3CG	PI3-kinase p110-gamma subunit	66	-	1.4	27.85	nM
PI3K inhibitors	CHEMBL521851	PICTILISIB		P42338	PIK3CB	PI3-kinase p110-beta subunit	33	-	-	9.05	nM
PI3K inhibitors	CHEMBL521851	PICTILISIB		P42345	MTOR	Serine/threonine-protein kinase mTOR	3	-	-	48	nM
PI3K inhibitors	CHEMBL521851	PICTILISIB		O00329	PIK3CD	PI3-kinase p110-delta subunit	3	-	31	4.15	nM
PI3K inhibitors	CHEMBL521851	PICTILISIB		P31749	AKT1	Serine/threonine-protein kinase AKT	37	-	-	-	nM
PI3K inhibitors	CHEMBL521851	PICTILISIB		O00750	PIK3C2B	Phosphatidylinositol-4-phosphate 3-kinase C2 domain-containing beta polypeptide	-	-	-	40	nM
PI3K inhibitors	CHEMBL521851	PICTILISIB		O75747	PIK3C2G *	Phosphatidylinositol-4-phosphate 3-kinase C2 domain-containing subunit gamma
PI3K inhibitors	CHEMBL521851	PICTILISIB		P23458	JAK1 *	Tyrosine-protein kinase JAK1
PI3K inhibitors	CHEMBL521851	PICTILISIB		Q8WTQ7	GRK7 *	Rhodopsin kinase GRK7
PI3K inhibitors	CHEMBL521851	PICTILISIB		Q9H2X6	HIPK2 *	Homeodomain-interacting protein kinase 2
PI3K inhibitors	CHEMBL3360203	PILARALISIB		O00329	PIK3CD	PI3-kinase p110-delta subunit	23	-	-	-	nM
PI3K inhibitors	CHEMBL3360203	PILARALISIB		P48736	PIK3CG	PI3-kinase p110-gamma subunit	29.5	-	-	-	nM
PI3K inhibitors	CHEMBL3360203	PILARALISIB		P42338	PIK3CB	PI3-kinase p110-beta subunit	36	-	-	-	nM
PI3K inhibitors	CHEMBL3360203	PILARALISIB		P42336	PIK3CA	PI3-kinase p110-alpha subunit	39	-	-	-	nM
PI3K inhibitors	CHEMBL3360203	PILARALISIB		Q9Y2I7	PIKFYVE *	1-phosphatidylinositol 3-phosphate 5-kinase
PI3K inhibitors	CHEMBL3360203	PILARALISIB		O75747	PIK3C2G *	Phosphatidylinositol 3-kinase C2 domain-containing subunit gamma
PI3K inhibitors	CHEMBL3360203	PILARALISIB		Q8TBX8	PIP5K2C *	Phosphatidylinositol 5-phosphate 4-kinase type-2 gamma
PI3K inhibitors	CHEMBL3360203	PILARALISIB		O00750	PIK3C2B *	Phosphatidylinositol 4-phosphate 3-kinase C2 domain-containing subunit beta
PI3K inhibitors	CHEMBL3360203	PILARALISIB		O00506	YSK1 *	Serine/threonine-protein kinase 25
PI3K inhibitors	CHEMBL3948730	UMBRALISIB	TGR-1202	O00329	PIK3CD	PI3-kinase p110-delta subunit	18.165	-	-	-	nM
PI3K inhibitors	CHEMBL3948730	UMBRALISIB	TGR-1202	P49674	CSNK1E *	Casein kinase I isoform epsilon
PI3K inhibitors	CHEMBL3948730	UMBRALISIB	TGR-1202	P00519	ABL1 *	Tyrosine-protein kinase ABL1
PI3K inhibitors	CHEMBL586702	ZSTK474		O00329	PIK3CD	PI3-kinase p110-delta subunit	5	10	-	-	nM
PI3K inhibitors	CHEMBL586702	ZSTK474		P42338	PIK3CB	PI3-kinase p110-beta subunit	44	44	-	-	nM
PI3K inhibitors	CHEMBL586702	ZSTK474		P48736	PIK3CG	PI3-kinase p110-gamma subunit	49	51	-	-	nM
PI3K inhibitors	CHEMBL586702	ZSTK474		P42336	PIK3CA	PI3-kinase p110-alpha subunit	16	50	-	-	nM
PI3K inhibitors	CHEMBL586702	ZSTK474		O00750	PIK3C2B *	Phosphatidylinositol-4-phosphate 3-kinase C2 domain-containing beta polypeptide
PI3K inhibitors	CHEMBL586702	ZSTK474		O75747	PIK3C2G *	Phosphatidylinositol 3-kinase C2 domain-containing subunit gamma
PI3K inhibitors	CHEMBL586702	ZSTK474		Q5S007	LRRK2 *	Leucine-rich repeat serine/threonine-protein kinase 2
PI3K inhibitors	CHEMBL586702	ZSTK474		P42345	MTOR *	Serine/threonine-protein kinase mTOR
PI3K inhibitors	CHEMBL586702	ZSTK474		P21860	ERBB3 *	Receptor tyrosine-protein kinase erbB-3
Proteasome inhibitors	CHEMBL325041	BORTEZOMIB		P28074	PSMB5	Proteasome Macropain subunit MB1	5.34	-	5.2	-	nM
Proteasome inhibitors	CHEMBL325041	BORTEZOMIB		P28062	PSMB8	Proteasome subunit beta type-8	6	-	-	-	nM
Proteasome inhibitors	CHEMBL325041	BORTEZOMIB		P28065	PSMB9	Proteasome subunit beta type-9	5	-	-	-	nM
Proteasome inhibitors	CHEMBL325041	BORTEZOMIB		P20618	PSMB1	Proteasome component C5	53	-	-	-	nM
Proteasome inhibitors	CHEMBL325041	BORTEZOMIB		Q9BY41	HDAC8	Histone deacetylase 8	72	-	-	-	nM
Proteasome inhibitors	CHEMBL3545432	IXAZOMIB CITRATE
Targeting DNA	CHEMBL1489	5-AZACITIDINE
Targeting DNA	CHEMBL487253	BENDAMUSTINE		Q9UBN7	HDAC6	Histone deacetylase 6	6	-	-	-	nM
Targeting DNA	CHEMBL487253	BENDAMUSTINE		Q92769	HDAC2	Histone deacetylase 2	9	-	-	-	nM
Targeting DNA	CHEMBL487253	BENDAMUSTINE		Q13547	HDAC1	Histone deacetylase 1	17	-	-	-	nM
Targeting DNA	CHEMBL487253	BENDAMUSTINE		O15379	HDAC3	Histone deacetylase 3	25	-	-	-	nM
Targeting DNA	CHEMBL487253	BENDAMUSTINE		Q969S8	HDAC10	Histone deacetylase 10	72	-	-	-	nM
Targeting DNA	CHEMBL820	BUSULFAN
Targeting DNA	CHEMBL4285417	CERALASERTIB		Q13535	ATR	Serine-protein kinase ATR	39	-	-	-	nM
Targeting DNA	CHEMBL515	CHLORAMBUCIL
Targeting DNA	CHEMBL803	CYTARABINE		Q00987	MDM2	p53-binding protein Mdm-2	20	-	-	-	nM
Targeting DNA	CHEMBL53463	DOXORUBICIN		O14965	AURKA	Serine/threonine-protein kinase Aurora-A	40	-	-	-	nM
Targeting DNA	CHEMBL44657	ETOPOSIDE		Q02880	TOP2B	DNA topoisomerase II beta	69.8	-	-	-	nM
Targeting DNA	CHEMBL1568	FLUDARABINE
Targeting DNA		KARONUDIB
Targeting DNA	CHEMBL1448	NICLOSAMIDE
Targeting other signals	CHEMBL1619	2-CHLORODEOXYADENOSINE
Targeting other signals	CHEMBL483158	ALISERTIB		O14965	AURKA	Serine/threonine-protein kinase Aurora-A	1.2	-	0.5012	5	nM
Targeting other signals	CHEMBL483158	ALISERTIB		Q96GD4	AURKB	Serine/threonine-protein kinase Aurora-B	45.75	-	3.162	-	nM
Targeting other signals	CHEMBL483158	ALISERTIB		P29317	EPHA2	Ephrin type-A receptor 2	-	-	31.62	-	nM
Targeting other signals	CHEMBL483158	ALISERTIB		O00444	PLK4	Serine/threonine-protein kinase PLK4	-	-	39.81	-	nM
Targeting other signals	CHEMBL483158	ALISERTIB		P51451	BLK	Tyrosine-protein kinase BLK	-	-	39.81	-	nM
Targeting other signals	CHEMBL483158	ALISERTIB		Q6JQN1	ACAD10	Acyl-CoA dehydrogenase family member 10	-	-	-	78	nM
Targeting other signals	CHEMBL483158	ALISERTIB		P42685	FRK	Tyrosine-protein kinase FRK	-	-	100	-	nM
Targeting other signals	CHEMBL483158	ALISERTIB		P16591	FER	Tyrosine-protein kinase FER	-	-	100	-	nM
Targeting other signals	CHEMBL483158	ALISERTIB		O15530	PDPK1	3-phosphoinositide dependent protein kinase-1	-	-	100	-	nM
Targeting other signals	CHEMBL1467	ALLOPURINOL		P47989	XDH	Xanthine dehydrogenase	51.8	-	100	-	nM
Targeting other signals	CHEMBL428690	ALVOCIDIB	Flavopiridol	Q9UPZ9	CILK1	Serine/threonine-protein kinase ICK	-	-	-	0.69	nM
Targeting other signals	CHEMBL428690	ALVOCIDIB	Flavopiridol	P50750	CDK9	Cyclin-dependent kinase 9	20	-	3	6.4	nM
Targeting other signals	CHEMBL428690	ALVOCIDIB	Flavopiridol	Q4G0J3	LARP7	La-related protein 7	-	-	3	-	nM
Targeting other signals	CHEMBL428690	ALVOCIDIB	Flavopiridol	P11802	CDK4	Cyclin-dependent kinase 4	100	-	40	6.15	nM
Targeting other signals	CHEMBL428690	ALVOCIDIB	Flavopiridol	Q00537	CDK17	Serine/threonine-protein kinase PCTAIRE-2	-	-	-	6	nM
Targeting other signals	CHEMBL428690	ALVOCIDIB	Flavopiridol	O76039	CDKL5	Cyclin-dependent kinase-like 5	-	-	-	7.1	nM
Targeting other signals	CHEMBL428690	ALVOCIDIB	Flavopiridol	P50613	CDK7	Cyclin-dependent kinase 7	10	-	-	23	nM
Targeting other signals	CHEMBL428690	ALVOCIDIB	Flavopiridol	Q8N5S9	CAMKK1	CaM-kinase kinase alpha	-	-	-	79	nM
Targeting other signals	CHEMBL428690	ALVOCIDIB	Flavopiridol	P20794	MAK	Serine/threonine-protein kinase MAK	-	-	-	28	nM
Targeting other signals	CHEMBL428690	ALVOCIDIB	Flavopiridol	P06493	CDK1	Cyclin-dependent kinase 1	30	-	55	-	nM
Targeting other signals	CHEMBL428690	ALVOCIDIB	Flavopiridol	P29597	TYK2	Tyrosine-protein kinase TYK2	-	-	-	35	nM
Targeting other signals	CHEMBL428690	ALVOCIDIB	Flavopiridol	P24941	CDK2	Cyclin-dependent kinase 2	55	-	40	-	nM
Targeting other signals	CHEMBL428690	ALVOCIDIB	Flavopiridol	Q00535	CDK5	Cyclin-dependent kinase 5	-	-	-	43	nM
Targeting other signals	CHEMBL428690	ALVOCIDIB	Flavopiridol	Q59H18	TNNI3K	Serine/threonine-protein kinase TNNI3K	-	-	-	55	nM
Targeting other signals	CHEMBL428690	ALVOCIDIB	Flavopiridol	Q9BWU1	CDK19	Cell division cycle 2-like protein kinase 6	-	-	-	57	nM
Targeting other signals	CHEMBL428690	ALVOCIDIB	Flavopiridol	Q9BQI3	EIF2AK1	Eukaryotic translation initiation factor 2-alpha kinase 1	-	-	-	58	nM
Targeting other signals	CHEMBL428690	ALVOCIDIB	Flavopiridol	Q00534	CDK6	Cyclin-dependent kinase 6	80	-	-	-	nM
Targeting other signals	CHEMBL428690	ALVOCIDIB	Flavopiridol	Q86Y07	VRK2	Serine/threonine-protein kinase VRK2	-	-	-	63	nM
Targeting other signals	CHEMBL428690	ALVOCIDIB	Flavopiridol	Q13627	DYRK1A	Dual-specificity tyrosine-phosphorylation regulated kinase 1A	-	-	-	77	nM
Targeting other signals	CHEMBL428690	ALVOCIDIB	Flavopiridol	Q9Y463	DYRK1B	Dual specificity tyrosine-phosphorylation-regulated kinase 1B	-	-	-	84	nM
Targeting other signals	CHEMBL428690	ALVOCIDIB	Flavopiridol	Q12851	MAP4K2	Mitogen-activated protein kinase kinase kinase kinase 2	-	-	-	89	nM
Targeting other signals	CHEMBL428690	ALVOCIDIB	Flavopiridol	Q9H2K8	TAOK3	Serine/threonine-protein kinase TAO3	-	-	-	99	nM
Targeting other signals	CHEMBL3989934	AVADOMIDE
Targeting other signals	CHEMBL2105717	CABOZANTINIB		P35968	KDR	Vascular endothelial growth factor receptor 2	0.086	-	-	-	nM
Targeting other signals	CHEMBL2105717	CABOZANTINIB		P08581	MET	Hepatocyte growth factor receptor	3.7	-	-	-	nM
Targeting other signals	CHEMBL2105717	CABOZANTINIB		P07949	RET	Tyrosine-protein kinase receptor RET	5.2	-	-	86	nM
Targeting other signals	CHEMBL2105717	CABOZANTINIB		P30530	AXL	Tyrosine-protein kinase receptor UFO	7	-	-	-	nM
Targeting other signals	CHEMBL2105717	CABOZANTINIB		P10721	KIT	Stem cell growth factor receptor	4.6	-	-	-	nM
Targeting other signals	CHEMBL2105717	CABOZANTINIB		P36888	FLT3	Tyrosine-protein kinase receptor FLT3	11.3	-	-	53	nM
Targeting other signals	CHEMBL2105717	CABOZANTINIB		P35916	FLT4	Vascular endothelial growth factor receptor 3	6	-	-	-	nM
Targeting other signals	CHEMBL2105717	CABOZANTINIB		P11362	FGFR1	Fibroblast growth factor receptor 1	11.3	-	-	-	nM
Targeting other signals	CHEMBL2105717	CABOZANTINIB		P17948	FLT1	Vascular endothelial growth factor receptor 1	12	-	-	-	nM
Targeting other signals	CHEMBL2105717	CABOZANTINIB		Q02763	TEK	Tyrosine-protein kinase TIE-2	14.3	-	-	-	nM
Targeting other signals	CHEMBL2105717	CABOZANTINIB		P00533	EGFR	Epidermal growth factor receptor erbB1	19	-	-	-	nM
Targeting other signals	CHEMBL2105717	CABOZANTINIB		Q04912	MST1R	Macrophage-stimulating protein receptor	69	-	-	-	nM
Targeting other signals	CHEMBL160	CYCLOSPORINE		P62937	PPIA	Cyclophilin A	9.6	-	9.79	10	nM
Targeting other signals	CHEMBL160	CYCLOSPORINE		Q08752	PPID	Peptidyl-prolyl cis-trans isomerase D	3.6	-	7.6	21.5	nM
Targeting other signals	CHEMBL160	CYCLOSPORINE		Q08209	PPP3CA	Serine/threonine protein phosphatase 2B catalytic subunit, alpha isoform	-	-	-	4	nM
Targeting other signals	CHEMBL160	CYCLOSPORINE		P68106	FKBP1B	FK506-binding protein 1B	-	-	6	-	nM
Targeting other signals	CHEMBL160	CYCLOSPORINE		P23284	PPIB	Cyclophilin B	8.78	-	-	9.8	nM
Targeting other signals	CHEMBL160	CYCLOSPORINE		Q02790	FKBP4	FK506 binding protein 4	16	-	-	-	nM
Targeting other signals	CHEMBL160	CYCLOSPORINE		P08183	ABCB1	P-glycoprotein 1	-	32	20	-	nM
Targeting other signals	CHEMBL160	CYCLOSPORINE		P62942	FKBP1A	FK506-binding protein 1A	-	-	20	-	nM
Targeting other signals	CHEMBL1421	DASATINIB		P00519	ABL1	Tyrosine-protein kinase ABL	2.05	-	0.457	0.288	nM
Targeting other signals	CHEMBL1421	DASATINIB		O15197	EPHB6	Ephrin type-B receptor 6	-	-	-	17.0195	nM
Targeting other signals	CHEMBL1421	DASATINIB		P29320	EPHA3	Ephrin type-A receptor 3	-	-	-	0.093	nM
Targeting other signals	CHEMBL1421	DASATINIB		P42684	ABL2	Tyrosine-protein kinase ABL2	-	-	-	0.17	nM
Targeting other signals	CHEMBL1421	DASATINIB		P06239	LCK	Tyrosine-protein kinase LCK	1.65	-	10	0.2	nM
Targeting other signals	CHEMBL1421	DASATINIB		P06241	FYN	Tyrosine-protein kinase FYN	0.5	-	10	0.79	nM
Targeting other signals	CHEMBL1421	DASATINIB		P12931	SRC	Tyrosine-protein kinase SRC	0.6	-	0.295	0.21	nM
Targeting other signals	CHEMBL1421	DASATINIB		P51451	BLK	Tyrosine-protein kinase BLK	-	-	-	0.21	nM
Targeting other signals	CHEMBL1421	DASATINIB		P29322	EPHA8	Ephrin type-A receptor 8	-	-	-	0.24	nM
Targeting other signals	CHEMBL1421	DASATINIB		P54756	EPHA5	Ephrin type-A receptor 5	-	-	-	0.24	nM
Targeting other signals	CHEMBL1421	DASATINIB		P07947	YES1	Tyrosine-protein kinase YES	0.5	-	-	0.3	nM
Targeting other signals	CHEMBL1421	DASATINIB		P42681	TXK	Tyrosine-protein kinase TXK	0.3	-	-	2.1	nM
Targeting other signals	CHEMBL1421	DASATINIB		P42685	FRK	Tyrosine-protein kinase FRK	-	-	-	0.31	nM
Targeting other signals	CHEMBL1421	DASATINIB		P08631	HCK	Tyrosine-protein kinase HCK	1	-	0.3162	0.35	nM
Targeting other signals	CHEMBL1421	DASATINIB		P54760	EPHB4	Ephrin type-B receptor 4	1	-	-	0.34	nM
Targeting other signals	CHEMBL1421	DASATINIB		P29323	EPHB2	Ephrin type-B receptor 2	4.4	-	-	0.39	nM
Targeting other signals	CHEMBL1421	DASATINIB		Q16832	DDR2	Discoidin domain-containing receptor 2	1.4	-	-	3.2	nM
Targeting other signals	CHEMBL1421	DASATINIB		P54762	EPHB1	Ephrin type-B receptor 1	-	-	-	0.45	nM
Targeting other signals	CHEMBL1421	DASATINIB		P16234	PDGFRA	Platelet-derived growth factor receptor alpha	36.45	-	10	0.47	nM
Targeting other signals	CHEMBL1421	DASATINIB		Q08345	DDR1	Epithelial discoidin domain-containing receptor 1	2.65	-	10	0.69	nM
Targeting other signals	CHEMBL1421	DASATINIB		Q99640	PKMYT1	Tyrosine- and threonine-specific cdc2-inhibitory kinase	6	-	36.75	-	nM
Targeting other signals	CHEMBL1421	DASATINIB		P09769	FGR	Tyrosine-protein kinase FGR	-	-	-	0.5	nM
Targeting other signals	CHEMBL1421	DASATINIB		P07948	LYN	Tyrosine-protein kinase Lyn	1.2	-	-	0.57	nM
Targeting other signals	CHEMBL1421	DASATINIB		P07333	CSF1R	Macrophage colony stimulating factor receptor	6.206	-	8.155	0.58	nM
Targeting other signals	CHEMBL1421	DASATINIB		P10721	KIT	Stem cell growth factor receptor	9	-	-	0.715	nM
Targeting other signals	CHEMBL1421	DASATINIB		P09619	PDGFRB	Platelet-derived growth factor receptor beta	28	-	5.6295	0.63	nM
Targeting other signals	CHEMBL1421	DASATINIB		Q9H3Y6	SRMS	Tyrosine-protein kinase Srms	-	-	0.631	13	nM
Targeting other signals	CHEMBL1421	DASATINIB		Q9H0K1	SIK2	Serine/threonine-protein kinase SIK2	-	-	0.7943	6.4	nM
Targeting other signals	CHEMBL1421	DASATINIB		P29317	EPHA2	Ephrin type-A receptor 2	-	-	3.981	0.85	nM
Targeting other signals	CHEMBL1421	DASATINIB		P48729	CSNK1A1	Casein kinase I alpha	1	-	-	-	nM
Targeting other signals	CHEMBL1421	DASATINIB		P41240	CSK	Tyrosine-protein kinase CSK	1.3	-	-	1	nM
Targeting other signals	CHEMBL1421	DASATINIB		P54764	EPHA4	Ephrin type-A receptor 4	-	-	-	1.2	nM
Targeting other signals	CHEMBL1421	DASATINIB		Q06187	BTK	Tyrosine-protein kinase BTK	5	-	10	1.4	nM
Targeting other signals	CHEMBL1421	DASATINIB		P51813	BMX	Tyrosine-protein kinase BMX	-	-	-	1.4	nM
Targeting other signals	CHEMBL1421	DASATINIB		Q07912	TNK2	Tyrosine kinase non-receptor protein 2	-	-	6.256	5.8	nM
Targeting other signals	CHEMBL1421	DASATINIB		O14976	GAK	Serine/threonine-protein kinase GAK	-	-	-	2.6	nM
Targeting other signals	CHEMBL1421	DASATINIB		Q13163	MAP2K5	Dual specificity mitogen-activated protein kinase kinase 5	-	-	-	3.3	nM
Targeting other signals	CHEMBL1421	DASATINIB		P57059	SIK1	Serine/threonine-protein kinase SIK1	-	-	10	3.9	nM
Targeting other signals	CHEMBL1421	DASATINIB		P21709	EPHA1	Ephrin type-A receptor 1	-	-	-	4.1	nM
Targeting other signals	CHEMBL1421	DASATINIB		P11274	BCR	Breakpoint cluster region protein	-	-	-	5	nM
Targeting other signals	CHEMBL1421	DASATINIB		Q13882	PTK6	Tyrosine-protein kinase BRK	7.15	-	5.012	7.8	nM
Targeting other signals	CHEMBL1421	DASATINIB		P54753	EPHB3	Ephrin type-B receptor 3	-	-	-	6.9	nM
Targeting other signals	CHEMBL1421	DASATINIB		O43353	RIPK2	Serine/threonine-protein kinase RIPK2	-	-	10	31	nM
Targeting other signals	CHEMBL1421	DASATINIB		Q59H18	TNNI3K	Serine/threonine-protein kinase TNNI3K	-	-	-	11	nM
Targeting other signals	CHEMBL1421	DASATINIB		P42680	TEC	Tyrosine-protein kinase TEC	-	-	-	13	nM
Targeting other signals	CHEMBL1421	DASATINIB		Q9Y4K4	MAP4K5	Mitogen-activated protein kinase kinase kinase kinase 5	-	-	15.85	45	nM
Targeting other signals	CHEMBL1421	DASATINIB		P21860	ERBB3	Receptor tyrosine-protein kinase erbB-3	-	-	-	18	nM
Targeting other signals	CHEMBL1421	DASATINIB		P00533	EGFR	Epidermal growth factor receptor erbB1	20	-	-	-	nM
Targeting other signals	CHEMBL1421	DASATINIB		Q16539	MAPK14	MAP kinase p38 alpha	-	-	31.62	27	nM
Targeting other signals	CHEMBL1421	DASATINIB		Q9Y2K2	SIK3	Serine/threonine-protein kinase SIK3	-	-	-	28	nM
Targeting other signals	CHEMBL1421	DASATINIB		Q15569	TESK1	Dual specificity testis-specific protein kinase 1	-	-	-	33	nM
Targeting other signals	CHEMBL1421	DASATINIB		Q15303	ERBB4	Receptor protein-tyrosine kinase erbB-4	-	-	39.81	55	nM
Targeting other signals	CHEMBL1421	DASATINIB		Q9NYL2	MAP3K20	Mixed lineage kinase 7	-	-	50.12	45	nM
Targeting other signals	CHEMBL1421	DASATINIB		O00238	BMPR1B	Bone morphogenetic protein receptor type-1B	-	-	-	53	nM
Targeting other signals	CHEMBL1421	DASATINIB		Q01538	MYT1	Myelin transcription factor 1	63	-	-	-	nM
Targeting other signals	CHEMBL1421	DASATINIB		Q15746	MYLK	Myosin light chain kinase, smooth muscle	-	-	-	72	nM
Targeting other signals	CHEMBL1421	DASATINIB		Q56UN5	MAP3K19	SPS1/STE20-related protein kinase YSK4	-	-	-	79	nM
Targeting other signals	CHEMBL1421	DASATINIB		Q04771	ACVR1	Activin receptor type-1	-	-	79.43	-	nM
Targeting other signals	CHEMBL1421	DASATINIB		P53671	LIMK2	LIM domain kinase 2	-	-	-	86	nM
Targeting other signals	CHEMBL384467	DEXAMETHASONE		P04150	NR3C1	Glucocorticoid receptor	3.2	3.1	1.2	10.9	nM
Targeting other signals	CHEMBL384467	DEXAMETHASONE		P08235	NR3C2	Mineralocorticoid receptor	33	-	3.78	-	nM
Targeting other signals	CHEMBL2107333	DIMETHYL FUMARATE
Targeting other signals	CHEMBL461101	ELTROMBOPAG		P40238	MPL	Thrombopoietin receptor	-	38	-	-	nM
Targeting other signals	CHEMBL622	ETODOLAC
Targeting other signals	CHEMBL1282	IMIQUIMOD
Targeting other signals	CHEMBL1957266	JQ1		O60885	BRD4	Bromodomain-containing protein 4	54	64	12	49	nM
Targeting other signals	CHEMBL1957266	JQ1		P25440	BRD2	Bromodomain-containing protein 2	32.55	-	12.85	52	nM
Targeting other signals	CHEMBL1957266	JQ1		Q15059	BRD3	Bromodomain-containing protein 3	56.7	-	7.75	64.25	nM
Targeting other signals	CHEMBL848	LENALIDOMIDE
Targeting other signals	CHEMBL852	MELPHALAN
Targeting other signals	CHEMBL1431	METFORMIN
Targeting other signals	CHEMBL34259	METHOTREXATE		P00374	DHFR	Dihydrofolate reductase	20	-	0.007595	-	nM
Targeting other signals	CHEMBL34259	METHOTREXATE		P41440	SLC19A1	Folate transporter 1	12	-	-	-	nM
Targeting other signals	CHEMBL34259	METHOTREXATE		P09429	HMGB1	High mobility group protein B1	-	-	-	24	nM
Targeting other signals	CHEMBL650	METHYLPREDNISOLONE		P04150	NR3C1	Glucocorticoid receptor	11	-	5.033	-	nM
Targeting other signals	CHEMBL1456	MYCOPHENOLATE MOFETIL
Targeting other signals	CHEMBL191334	NUTLIN-3		Q00987	MDM2	p53-binding protein Mdm-2	90	-	51	35	nM
Targeting other signals	CHEMBL189963	PALBOCICLIB		P11802	CDK4	Cyclin-dependent kinase 4	11	-	-	-	nM
Targeting other signals	CHEMBL189963	PALBOCICLIB		P24941	CDK2	Cyclin-dependent kinase 2	10	-	-	-	nM
Targeting other signals	CHEMBL189963	PALBOCICLIB		Q00534	CDK6	Cyclin-dependent kinase 6	16	-	-	76	nM
Targeting other signals	CHEMBL189963	PALBOCICLIB		Q9HAZ1	CLK4	Dual specificity protein kinase CLK4	-	-	19.95	-	nM
Targeting other signals	CHEMBL189963	PALBOCICLIB		P52333	JAK3	Tyrosine-protein kinase JAK3	63.1	-	-	-	nM
Targeting other signals	CHEMBL189963	PALBOCICLIB		Q9Y463	DYRK1B	Dual specificity tyrosine-phosphorylation-regulated kinase 1B	-	-	100	-	nM
Targeting other signals	CHEMBL1201746	PRALATREXATE		P41440	SLC19A1	Folate transporter 1	0.69	-	-	-	nM
Targeting other signals	CHEMBL1201746	PRALATREXATE		Q96NT5	SLC46A1	Proton-coupled folate transporter	57	-	-	-	nM
Targeting other signals	CHEMBL1201746	PRALATREXATE		P15328	FOLR1	Folate receptor alpha	168	-	-	-	nM
Targeting other signals	CHEMBL635	PREDNISONE		P04150	NR3C1	Glucocorticoid receptor	-	-	-	29	nM
Targeting other signals	CHEMBL36	PYRIMETHAMINE		P00374	DHFR	Dihydrofolate reductase	-	-	28.25	-	nM
Targeting other signals	CHEMBL576982	QUIZARTINIB		P36888	FLT3	Tyrosine-protein kinase receptor FLT3	7.4	-	-	1.6	nM
Targeting other signals	CHEMBL576982	QUIZARTINIB		P09619	PDGFRB	Platelet-derived growth factor receptor beta	-	-	-	7.7	nM
Targeting other signals	CHEMBL576982	QUIZARTINIB		P07949	RET	Tyrosine-protein kinase receptor RET	-	-	-	8.95	nM
Targeting other signals	CHEMBL576982	QUIZARTINIB		P16234	PDGFRA	Platelet-derived growth factor receptor alpha	-	-	-	11	nM
Targeting other signals	CHEMBL576982	QUIZARTINIB		P10721	KIT	Stem cell growth factor receptor	-	-	-	4.8	nM
Targeting other signals	CHEMBL576982	QUIZARTINIB		P07333	CSF1R	Macrophage colony stimulating factor receptor	-	-	-	12	nM
Targeting other signals	CHEMBL576982	QUIZARTINIB		P17948	FLT1	Vascular endothelial growth factor receptor 1	-	-	-	41	nM
Targeting other signals	CHEMBL576982	QUIZARTINIB		P35916	FLT4	Vascular endothelial growth factor receptor 3	-	-	-	41	nM
Targeting other signals	CHEMBL576982	QUIZARTINIB		Q08345	DDR1	Epithelial discoidin domain-containing receptor 1	-	-	-	81	nM
Targeting other signals	CHEMBL576982	QUIZARTINIB		P35968	KDR	Vascular endothelial growth factor receptor 2	-	-	-	87	nM
Targeting other signals	CHEMBL3545185	SELINEXOR		O14980	XPO1	Exportin-1	-	-	-	18.74	nM
Targeting other signals	CHEMBL1064	SIMVASTATIN		P04035	HMGCR	HMG-CoA reductase	11.2	-	2.6	-	nM
Targeting other signals	CHEMBL1195136	SNX 5422		P07900	HSP90AA1	Heat shock protein HSP 90-alpha	38	-	-	-	nM
Targeting other signals	CHEMBL447868	SODIUM SALICYLATE
Targeting other signals	CHEMBL269732	TACROLIMUS		P62942	FKBP1A	FK506-binding protein 1A	2.5	0.9	0.4	0.2	nM
Targeting other signals	CHEMBL269732	TACROLIMUS		P68106	FKBP1B	FK506-binding protein 1B	-	-	-	0.4	nM
Targeting other signals	CHEMBL269732	TACROLIMUS		P42345	MTOR	Serine/threonine-protein kinase mTOR	2.056	-	-	-	nM
Targeting other signals	CHEMBL269732	TACROLIMUS		Q15393	SF3B3	Splicing factor 3B subunit 3	12.35	-	-	-	nM
Targeting other signals	CHEMBL269732	TACROLIMUS		Q08209	PPP3CA	Serine/threonine protein phosphatase 2B catalytic subunit, alpha isoform	14.8	-	-	20	nM
Targeting other signals	CHEMBL269732	TACROLIMUS		Q13451	FKBP5	Peptidyl-prolyl cis-trans isomerase FKBP5	-	-	79.5	-	nM
Targeting other signals	CHEMBL468	THALIDOMIDE
Targeting other signals	CHEMBL109	VALPROIC ACID
Targeting other signals	CHEMBL24828	VANDETANIB		O43353	RIPK2	Serine/threonine-protein kinase RIPK2	-	-	-	17.8	nM
Targeting other signals	CHEMBL24828	VANDETANIB		P00533	EGFR	Epidermal growth factor receptor erbB1	17.88	-	-	9.5	nM
Targeting other signals	CHEMBL24828	VANDETANIB		P35968	KDR	Vascular endothelial growth factor receptor 2	40	-	6.31	-	nM
Targeting other signals	CHEMBL24828	VANDETANIB		P07949	RET	Tyrosine-protein kinase receptor RET	73	-	19.95	34	nM
Targeting other signals	CHEMBL24828	VANDETANIB		Q08345	DDR1	Epithelial discoidin domain-containing receptor 1	-	-	-	11	nM
Targeting other signals	CHEMBL24828	VANDETANIB		P00519	ABL1	Tyrosine-protein kinase ABL	86	-	31.62	32	nM
Targeting other signals	CHEMBL24828	VANDETANIB		P06239	LCK	Tyrosine-protein kinase LCK	-	-	39.81	17	nM
Targeting other signals	CHEMBL24828	VANDETANIB		P17948	FLT1	Vascular endothelial growth factor receptor 1	100	-	63.1	-	nM
Targeting other signals	CHEMBL24828	VANDETANIB		Q13882	PTK6	Tyrosine-protein kinase BRK	-	-	-	33	nM
Targeting other signals	CHEMBL24828	VANDETANIB		P12931	SRC	Tyrosine-protein kinase SRC	44	-	-	70	nM
Targeting other signals	CHEMBL24828	VANDETANIB		Q13163	MAP2K5	Dual specificity mitogen-activated protein kinase kinase 5	-	-	-	49	nM
Targeting other signals	CHEMBL24828	VANDETANIB		Q9UF33	EPHA6	Ephrin type-A receptor 6	-	-	-	50	nM
Targeting other signals	CHEMBL24828	VANDETANIB		Q8TDR2	STK35	Serine/threonine-protein kinase 35	-	-	-	56	nM
Targeting other signals	CHEMBL24828	VANDETANIB		Q06418	TYRO3	Tyrosine-protein kinase receptor TYRO3	-	-	63.1	93	nM
Targeting other signals	CHEMBL24828	VANDETANIB		P51451	BLK	Tyrosine-protein kinase BLK	-	-	-	66	nM
Targeting other signals	CHEMBL24828	VANDETANIB		P42684	ABL2	Tyrosine-protein kinase ABL2	-	-	-	69	nM
Targeting other signals	CHEMBL24828	VANDETANIB		Q9NWZ3	IRAK4	Interleukin-1 receptor-associated kinase 4	-	-	-	75	nM
Targeting other signals	CHEMBL24828	VANDETANIB		O15197	EPHB6	Ephrin type-B receptor 6	-	-	-	76	nM
Targeting other signals	CHEMBL24828	VANDETANIB		O94804	STK10	Serine/threonine-protein kinase 10	-	-	-	81	nM
Targeting other signals	CHEMBL24828	VANDETANIB		O14976	GAK	Serine/threonine-protein kinase GAK	-	-	-	86	nM
Targeting other signals	CHEMBL24828	VANDETANIB		P09619	PDGFRB	Platelet-derived growth factor receptor beta	-	-	-	88	nM
Targeting other signals	CHEMBL24828	VANDETANIB		P29322	EPHA8	Ephrin type-A receptor 8	-	-	-	91	nM
Targeting other signals	CHEMBL24828	VANDETANIB		Q9H2G2	SLK	Serine/threonine-protein kinase 2	-	-	-	95	nM
Targeting other signals	CHEMBL24828	VANDETANIB		O75116	ROCK2	Rho-associated protein kinase 2	-	-	100	-	nM
Targeting other signals	CHEMBL90555	VINCRISTINE
